# Supplementary material for: Feather mites (Acariformes, Astigmata) from marine birds of the Barton Peninsula (King George Island, Antarctica), with descriptions of two new species
Source: Zookeys. 2021 Oct 4;1061:109–30. doi: 10.3897/zookeys.1061.71212 (PMC8505394; doi:10.3897/zookeys.1061.71212)
Supplement: XML Treatment for Alloptes [file zookeys.1061.71212-treatment1.xml]

<!DOCTYPE tp:taxon-treatment
  PUBLIC "-//TaxonX//DTD Taxonomic Treatment Publishing DTD v0 20100105//EN" "tax-treatment-NSO.dtd">
<tp:taxon-treatment xmlns:tp="http://www.plazi.org/taxpub"><tp:treatment-meta><kwd-group><label>Taxon classification</label><kwd><named-content xmlns:xlink="http://www.w3.org/1999/xlink" content-type="kingdom">Animalia</named-content></kwd><kwd><named-content xmlns:xlink="http://www.w3.org/1999/xlink" content-type="order">Sarcoptiformes</named-content></kwd><kwd><named-content xmlns:xlink="http://www.w3.org/1999/xlink" content-type="family">Alloptidae</named-content></kwd></kwd-group><mixed-citation publication-type="journal"><person-group><name><surname>Han</surname><given-names>Yeong-Deok</given-names></name><name><surname>Mironov</surname><given-names>Sergey V.</given-names></name><name><surname>Kim</surname><given-names>Jeong-Hoon</given-names></name><name><surname>Min</surname><given-names>Gi-Sik</given-names></name></person-group><article-title>Feather mites (<tp:taxon-name><tp:taxon-name-part taxon-name-part-type="superorder">Acariformes</tp:taxon-name-part></tp:taxon-name>, <tp:taxon-name><tp:taxon-name-part taxon-name-part-type="order">Astigmata</tp:taxon-name-part></tp:taxon-name>) from marine birds of the Barton Peninsula (King George Island, Antarctica), with descriptions of two new species</article-title><source>Zookeys</source><day>04</day><month>10</month><year>2021</year><volume>1061</volume><fpage>109</fpage><lpage>130</lpage><pub-id pub-id-type="doi">10.3897/zookeys.1061.71212</pub-id></mixed-citation></tp:treatment-meta><tp:nomenclature><label>Genus</label><tp:taxon-name>
              <object-id xmlns:xlink="http://www.w3.org/1999/xlink" content-type="arpha" xlink:type="simple">26AF2C63-CD40-508A-8806-1FBBECB9AA01</object-id>
              <tp:taxon-name-part taxon-name-part-type="genus" reg="Alloptes">Alloptes</tp:taxon-name-part>
            </tp:taxon-name><tp:taxon-authority>Canestrini, 1879</tp:taxon-authority></tp:nomenclature><tp:treatment-sec sec-type="notes" id="SECID0ECAAE"><title>Notes.</title><p><italic><tp:taxon-name><tp:taxon-name-part taxon-name-part-type="genus" reg="Alloptes">Alloptes</tp:taxon-name-part></tp:taxon-name></italic> is one of the most specious genera of the family <tp:taxon-name><tp:taxon-name-part taxon-name-part-type="family">Alloptidae</tp:taxon-name-part></tp:taxon-name> and currently includes about 50 described species (<xref ref-type="bibr" rid="B14">Gaud 1972</xref>; <xref ref-type="bibr" rid="B46">Vasyukova and Mironov 1991</xref>; <xref ref-type="bibr" rid="B24">Kivganov and Mironov 1992</xref>; <xref ref-type="bibr" rid="B34">Mironov and Palma 2006</xref>). All representatives of this genus are associated with birds of the order <tp:taxon-name><tp:taxon-name-part taxon-name-part-type="order">Charadriiformes</tp:taxon-name-part></tp:taxon-name>, with exception of a questionable host association of <italic><tp:taxon-name><tp:taxon-name-part taxon-name-part-type="genus" reg="Alloptes">Alloptes</tp:taxon-name-part><tp:taxon-name-part taxon-name-part-type="species" reg="tubinarii">tubinarii</tp:taxon-name-part></tp:taxon-name></italic> Dubinin, 1949 reported from several procellariiform hosts (<xref ref-type="bibr" rid="B9">Dubinin 1949</xref>). <xref ref-type="bibr" rid="B14">Gaud (1972)</xref> subdivided the genus into the three subgenera, <italic><tp:taxon-name><tp:taxon-name-part taxon-name-part-type="genus" reg="Alloptes">Alloptes</tp:taxon-name-part></tp:taxon-name></italic> s. str., <italic><tp:taxon-name><tp:taxon-name-part taxon-name-part-type="genus" reg="Apodalloptes">Apodalloptes</tp:taxon-name-part></tp:taxon-name></italic> Gaud, 1972, and <italic><tp:taxon-name><tp:taxon-name-part taxon-name-part-type="genus" reg="Conuralloptes">Conuralloptes</tp:taxon-name-part></tp:taxon-name></italic> Gaud, 1972. Further, nearly a half of species of the subgenus <tp:taxon-name><tp:taxon-name-part taxon-name-part-type="genus" reg="Conuralloptes"/><tp:taxon-name-part taxon-name-part-type="subgenus" reg="Conuralloptes">Conuralloptes</tp:taxon-name-part></tp:taxon-name> was arranged into a fourth subgenus, <italic><tp:taxon-name><tp:taxon-name-part taxon-name-part-type="genus" reg="Sternalloptes">Sternalloptes</tp:taxon-name-part></tp:taxon-name></italic> Mironov, 1992 (in <xref ref-type="bibr" rid="B24">Kivganov and Mironov 1992</xref>). Three <italic><tp:taxon-name><tp:taxon-name-part taxon-name-part-type="genus" reg="Alloptes">Alloptes</tp:taxon-name-part></tp:taxon-name></italic> species found on marine birds of the Barton Peninsular belong to three different dubgenera. Below we provide descimination features for these subgenera.</p></tp:treatment-sec><ref-list><ref id="B14"><mixed-citation xmlns:xlink="http://www.w3.org/1999/xlink" xlink:type="simple"><person-group><name name-style="western"><surname>Gaud</surname><given-names>J</given-names></name></person-group> (<year>1972</year>) Acariens sarcoptiformes plumicoles (<tp:taxon-name><tp:taxon-name-part taxon-name-part-type="superfamily">Analgoidea</tp:taxon-name-part></tp:taxon-name>): parasites sur les oiseaux charadriiformes d’Afrique. Annales du Musée royale de l’Afrique centrale, Série in-8o, Sciences zoologiques 193: 1–116.</mixed-citation></ref><ref id="B46"><mixed-citation xmlns:xlink="http://www.w3.org/1999/xlink" xlink:type="simple"><person-group><name name-style="western"><surname>Vasyukova</surname><given-names>TT</given-names></name><name name-style="western"><surname>Mironov</surname><given-names>SV</given-names></name></person-group> (<year>1991</year>) <source>Feather mites of <tp:taxon-name><tp:taxon-name-part taxon-name-part-type="order">Anseriformes</tp:taxon-name-part></tp:taxon-name> and <tp:taxon-name><tp:taxon-name-part taxon-name-part-type="order">Charadriiformes</tp:taxon-name-part></tp:taxon-name> of Yakutia. Systematics.</source><publisher-name>Publisher: Nauka</publisher-name>, <publisher-loc>Siberian Dept, Novosibirsk</publisher-loc>, <size units="page">200 pp</size>. [In Russian]</mixed-citation></ref><ref id="B24"><mixed-citation xmlns:xlink="http://www.w3.org/1999/xlink" xlink:type="simple"><person-group><name name-style="western"><surname>Kivganov</surname><given-names>DA</given-names></name><name name-style="western"><surname>Mironov</surname><given-names>SV</given-names></name></person-group> (<year>1992</year>) <article-title>A new subgenus and three new species of the feather mite genus <italic><tp:taxon-name><tp:taxon-name-part taxon-name-part-type="genus">Alloptes</tp:taxon-name-part></tp:taxon-name></italic> (<tp:taxon-name><tp:taxon-name-part taxon-name-part-type="superfamily">Analgoidea</tp:taxon-name-part></tp:taxon-name>: <tp:taxon-name><tp:taxon-name-part taxon-name-part-type="family">Alloptidae</tp:taxon-name-part></tp:taxon-name>) from terns of the Black Sea.</article-title><source>Parazitologiya</source><volume>26</volume>(<issue>3</issue>): <fpage>198</fpage>–<lpage>208</lpage>. [In Russian with English summary]</mixed-citation></ref><ref id="B34"><mixed-citation xmlns:xlink="http://www.w3.org/1999/xlink" xlink:type="simple"><person-group><name name-style="western"><surname>Mironov</surname><given-names>SV</given-names></name><name name-style="western"><surname>Palma</surname><given-names>RL</given-names></name></person-group> (<year>2006</year>) <article-title>Two new feather mite species (<tp:taxon-name><tp:taxon-name-part taxon-name-part-type="subclass">Acari</tp:taxon-name-part></tp:taxon-name>: <tp:taxon-name><tp:taxon-name-part taxon-name-part-type="superfamily">Analgoidea</tp:taxon-name-part></tp:taxon-name>) from the Tuamotu sandpiper <italic><tp:taxon-name><tp:taxon-name-part taxon-name-part-type="genus">Aechmorhynchus</tp:taxon-name-part><tp:taxon-name-part taxon-name-part-type="species">parvirostris</tp:taxon-name-part></tp:taxon-name></italic> (<tp:taxon-name><tp:taxon-name-part taxon-name-part-type="order">Charadriiformes</tp:taxon-name-part></tp:taxon-name>: <tp:taxon-name><tp:taxon-name-part taxon-name-part-type="family">Scolopacidae</tp:taxon-name-part></tp:taxon-name>).</article-title><source>Tuhinga – Records of the Museum of New Zealand Te Papa Tongarewa</source><volume>17</volume>: <fpage>49</fpage>–<lpage>59</lpage>.</mixed-citation></ref><ref id="B9"><mixed-citation xmlns:xlink="http://www.w3.org/1999/xlink" xlink:type="simple"><person-group><name name-style="western"><surname>Dubinin</surname><given-names>VB</given-names></name></person-group> (<year>1949</year>) <article-title>Feather mites of the <tp:taxon-name><tp:taxon-name-part taxon-name-part-type="order">Procellariiformes</tp:taxon-name-part></tp:taxon-name> and their particulars.</article-title><source>Parazitologicheskiy sbornik</source><volume>11</volume>: <fpage>201</fpage>–<lpage>228</lpage>. [In Russian]</mixed-citation></ref></ref-list></tp:taxon-treatment>
