# Supplementary material for: Feather mites (Acariformes, Astigmata) from marine birds of the Barton Peninsula (King George Island, Antarctica), with descriptions of two new species
Source: Zookeys. 2021 Oct 4;1061:109–30. doi: 10.3897/zookeys.1061.71212 (PMC8505394; doi:10.3897/zookeys.1061.71212)
Supplement: XML Treatment for Alloptes [file zookeys.1061.71212-treatment2.xml]

<!DOCTYPE tp:taxon-treatment
  PUBLIC "-//TaxonX//DTD Taxonomic Treatment Publishing DTD v0 20100105//EN" "tax-treatment-NSO.dtd">
<tp:taxon-treatment xmlns:tp="http://www.plazi.org/taxpub"><tp:treatment-meta><kwd-group><label>Taxon classification</label><kwd><named-content xmlns:xlink="http://www.w3.org/1999/xlink" content-type="kingdom">Animalia</named-content></kwd><kwd><named-content xmlns:xlink="http://www.w3.org/1999/xlink" content-type="order">Sarcoptiformes</named-content></kwd><kwd><named-content xmlns:xlink="http://www.w3.org/1999/xlink" content-type="family">Alloptidae</named-content></kwd></kwd-group><mixed-citation publication-type="journal"><person-group><name><surname>Han</surname><given-names>Yeong-Deok</given-names></name><name><surname>Mironov</surname><given-names>Sergey V.</given-names></name><name><surname>Kim</surname><given-names>Jeong-Hoon</given-names></name><name><surname>Min</surname><given-names>Gi-Sik</given-names></name></person-group><article-title>Feather mites (<tp:taxon-name><tp:taxon-name-part taxon-name-part-type="superorder">Acariformes</tp:taxon-name-part></tp:taxon-name>, <tp:taxon-name><tp:taxon-name-part taxon-name-part-type="order">Astigmata</tp:taxon-name-part></tp:taxon-name>) from marine birds of the Barton Peninsula (King George Island, Antarctica), with descriptions of two new species</article-title><source>Zookeys</source><day>04</day><month>10</month><year>2021</year><volume>1061</volume><fpage>109</fpage><lpage>130</lpage><pub-id pub-id-type="doi">10.3897/zookeys.1061.71212</pub-id></mixed-citation></tp:treatment-meta><tp:nomenclature><label>Subgenus</label><tp:taxon-name>
              <object-id xmlns:xlink="http://www.w3.org/1999/xlink" content-type="arpha" xlink:type="simple">708CDDDC-9991-58BB-9848-A8FCE0929D65</object-id>
              <tp:taxon-name-part taxon-name-part-type="genus" reg="Alloptes"/>
              <tp:taxon-name-part taxon-name-part-type="subgenus" reg="Alloptes"> Alloptes</tp:taxon-name-part>
            </tp:taxon-name><tp:taxon-authority>Canestrini, 1879</tp:taxon-authority></tp:nomenclature><tp:treatment-sec sec-type="notes" id="SECID0EOEAE"><title>Notes.</title><p>The subgenus <tp:taxon-name><tp:taxon-name-part taxon-name-part-type="genus" reg="Alloptes"/><tp:taxon-name-part taxon-name-part-type="subgenus" reg="Alloptes">Alloptes</tp:taxon-name-part></tp:taxon-name> s. str. currently includes three species and is characterized by the following features (<xref ref-type="bibr" rid="B12">Gaud 1952</xref>, <xref ref-type="bibr" rid="B14">1972</xref>; <xref ref-type="bibr" rid="B28">Mironov 1996</xref>): in both sexes, seta <italic>mG</italic> of genu II is spiculiform; in males, the opisthosoma is roughly shaped as an equilateral triangle with terminal part strongly enlarged, setae <italic>h3</italic> are present, setae <italic>ps2</italic> are well developed (half as long as <italic>f2</italic>); in females, the opisthosoma is rounded, the opisthosomal lobes are not developed, idiosomal setae <italic>ps1</italic> and <italic>f2</italic> are present. Representatives of the subgenus are known from birds of the families <tp:taxon-name><tp:taxon-name-part taxon-name-part-type="family">Scolopacidae</tp:taxon-name-part></tp:taxon-name> and <tp:taxon-name><tp:taxon-name-part taxon-name-part-type="family">Chionidae</tp:taxon-name-part></tp:taxon-name> (<xref ref-type="bibr" rid="B12">Gaud 1952</xref>, <xref ref-type="bibr" rid="B13">1957</xref>, <xref ref-type="bibr" rid="B14">1972</xref>; <xref ref-type="bibr" rid="B46">Vasyukova and Mironov 1991</xref>). Five <italic><tp:taxon-name><tp:taxon-name-part taxon-name-part-type="genus" reg="Alloptes">Alloptes</tp:taxon-name-part></tp:taxon-name></italic> species described by <xref ref-type="bibr" rid="B10">Dubinin (1952)</xref> from auks (<tp:taxon-name><tp:taxon-name-part taxon-name-part-type="family">Alcidae</tp:taxon-name-part></tp:taxon-name>) could also belong to this subgenus, because these mites have filiform genual setae <italic>mG</italic>II and females have the opisthosoma rounded or with strongly abbreviated lobes, but all these species need re-investigation.</p></tp:treatment-sec><ref-list><ref id="B12"><mixed-citation xmlns:xlink="http://www.w3.org/1999/xlink" xlink:type="simple"><person-group><name name-style="western"><surname>Gaud</surname><given-names>J</given-names></name></person-group> (<year>1952</year>) <article-title>Acariens plumicoles (<tp:taxon-name><tp:taxon-name-part taxon-name-part-type="family">Analgesidae</tp:taxon-name-part></tp:taxon-name>) de quelques oiseaux des Iles Kerguelen (Récolte P. Paulian).</article-title><source>Mémoires de l’Institut scientifique de Madagascar, Séries A</source><volume>7</volume>: <fpage>161</fpage>–<lpage>166</lpage>.</mixed-citation></ref><ref id="B14"><mixed-citation xmlns:xlink="http://www.w3.org/1999/xlink" xlink:type="simple"><person-group><name name-style="western"><surname>Gaud</surname><given-names>J</given-names></name></person-group> (<year>1972</year>) Acariens sarcoptiformes plumicoles (<tp:taxon-name><tp:taxon-name-part taxon-name-part-type="superfamily">Analgoidea</tp:taxon-name-part></tp:taxon-name>): parasites sur les oiseaux charadriiformes d’Afrique. Annales du Musée royale de l’Afrique centrale, Série in-8o, Sciences zoologiques 193: 1–116.</mixed-citation></ref><ref id="B28"><mixed-citation xmlns:xlink="http://www.w3.org/1999/xlink" xlink:type="simple"><person-group><name name-style="western"><surname>Mironov</surname><given-names>SV</given-names></name></person-group> (<year>1996</year>) <article-title>On a validity of the genus <italic><tp:taxon-name><tp:taxon-name-part taxon-name-part-type="genus">Plicatalloptes</tp:taxon-name-part></tp:taxon-name></italic> (<tp:taxon-name><tp:taxon-name-part taxon-name-part-type="subclass">Acarina</tp:taxon-name-part></tp:taxon-name>: <tp:taxon-name><tp:taxon-name-part taxon-name-part-type="superfamily">Analgoidea</tp:taxon-name-part></tp:taxon-name>: <tp:taxon-name><tp:taxon-name-part taxon-name-part-type="family">Alloptidae</tp:taxon-name-part></tp:taxon-name>).</article-title><source>Parazitologiya</source><volume>30</volume>: <fpage>216</fpage>–<lpage>222</lpage>. [In Russian with English summary]</mixed-citation></ref><ref id="B13"><mixed-citation xmlns:xlink="http://www.w3.org/1999/xlink" xlink:type="simple"><person-group><name name-style="western"><surname>Gaud</surname><given-names>J</given-names></name></person-group> (<year>1957</year>) <article-title>Acariens plumicoles (<tp:taxon-name><tp:taxon-name-part taxon-name-part-type="superfamily">Analgesoidea</tp:taxon-name-part></tp:taxon-name>) parasites des oiseaux du Maroc. I. <tp:taxon-name><tp:taxon-name-part taxon-name-part-type="family">Proctophyllodidae</tp:taxon-name-part></tp:taxon-name>.</article-title><source>Bulletin de la Société des Sciences naturelles et physiques du Maroc</source><volume>37</volume>: <fpage>105</fpage>–<lpage>136</lpage>.</mixed-citation></ref><ref id="B46"><mixed-citation xmlns:xlink="http://www.w3.org/1999/xlink" xlink:type="simple"><person-group><name name-style="western"><surname>Vasyukova</surname><given-names>TT</given-names></name><name name-style="western"><surname>Mironov</surname><given-names>SV</given-names></name></person-group> (<year>1991</year>) <source>Feather mites of <tp:taxon-name><tp:taxon-name-part taxon-name-part-type="order">Anseriformes</tp:taxon-name-part></tp:taxon-name> and <tp:taxon-name><tp:taxon-name-part taxon-name-part-type="order">Charadriiformes</tp:taxon-name-part></tp:taxon-name> of Yakutia. Systematics.</source><publisher-name>Publisher: Nauka</publisher-name>, <publisher-loc>Siberian Dept, Novosibirsk</publisher-loc>, <size units="page">200 pp</size>. [In Russian]</mixed-citation></ref><ref id="B10"><mixed-citation xmlns:xlink="http://www.w3.org/1999/xlink" xlink:type="simple"><person-group><name name-style="western"><surname>Dubinin</surname><given-names>VB</given-names></name></person-group> (<year>1952</year>) <article-title>Feather mites of birds of Wrangel Island.</article-title><source>Trudy Zoologicheskogo Instituta AN SSSR</source><volume>12</volume>: <fpage>251</fpage>–<lpage>268</lpage>. [In Russian]</mixed-citation></ref></ref-list></tp:taxon-treatment>
