# Supplementary material for: Feather mites (Acariformes, Astigmata) from marine birds of the Barton Peninsula (King George Island, Antarctica), with descriptions of two new species
Source: Zookeys. 2021 Oct 4;1061:109–30. doi: 10.3897/zookeys.1061.71212 (PMC8505394; doi:10.3897/zookeys.1061.71212)
Supplement: XML Treatment for Alloptes (Alloptes) aschizurus [file zookeys.1061.71212-treatment3.xml]

<!DOCTYPE tp:taxon-treatment
  PUBLIC "-//TaxonX//DTD Taxonomic Treatment Publishing DTD v0 20100105//EN" "tax-treatment-NSO.dtd">
<tp:taxon-treatment xmlns:tp="http://www.plazi.org/taxpub"><tp:treatment-meta><kwd-group><label>Taxon classification</label><kwd><named-content xmlns:xlink="http://www.w3.org/1999/xlink" content-type="kingdom">Animalia</named-content></kwd><kwd><named-content xmlns:xlink="http://www.w3.org/1999/xlink" content-type="order">Sarcoptiformes</named-content></kwd><kwd><named-content xmlns:xlink="http://www.w3.org/1999/xlink" content-type="family">Alloptidae</named-content></kwd></kwd-group><mixed-citation publication-type="journal"><person-group><name><surname>Han</surname><given-names>Yeong-Deok</given-names></name><name><surname>Mironov</surname><given-names>Sergey V.</given-names></name><name><surname>Kim</surname><given-names>Jeong-Hoon</given-names></name><name><surname>Min</surname><given-names>Gi-Sik</given-names></name></person-group><article-title>Feather mites (<tp:taxon-name><tp:taxon-name-part taxon-name-part-type="superorder">Acariformes</tp:taxon-name-part></tp:taxon-name>, <tp:taxon-name><tp:taxon-name-part taxon-name-part-type="order">Astigmata</tp:taxon-name-part></tp:taxon-name>) from marine birds of the Barton Peninsula (King George Island, Antarctica), with descriptions of two new species</article-title><source>Zookeys</source><day>04</day><month>10</month><year>2021</year><volume>1061</volume><fpage>109</fpage><lpage>130</lpage><pub-id pub-id-type="doi">10.3897/zookeys.1061.71212</pub-id></mixed-citation></tp:treatment-meta><tp:nomenclature><tp:taxon-name><object-id xmlns:xlink="http://www.w3.org/1999/xlink" content-type="arpha" xlink:type="simple">6A000643-5A9E-5394-8E42-2300E27AB5E7</object-id><tp:taxon-name-part taxon-name-part-type="genus" reg="Alloptes">Alloptes</tp:taxon-name-part> (<tp:taxon-name-part taxon-name-part-type="subgenus" reg="Alloptes">Alloptes</tp:taxon-name-part>) <tp:taxon-name-part taxon-name-part-type="species" reg="aschizurus">aschizurus</tp:taxon-name-part></tp:taxon-name><tp:taxon-authority>Gaud, 1952</tp:taxon-authority><tp:nomenclature-citation-list><tp:nomenclature-citation><tp:taxon-name>
                  <tp:taxon-name-part taxon-name-part-type="genus" reg="Alloptes">Alloptes</tp:taxon-name-part>
                  <tp:taxon-name-part taxon-name-part-type="species" reg="aschizurus">aschizurus</tp:taxon-name-part>
                </tp:taxon-name><comment>Gaud, 1952: 163–164, fig. 2; <xref ref-type="bibr" rid="B1">Atyeo and Peterson 1967</xref>: 98; <xref ref-type="bibr" rid="B2">1970</xref>: 129.</comment></tp:nomenclature-citation><tp:nomenclature-citation><tp:taxon-name><tp:taxon-name-part taxon-name-part-type="genus" reg="Alloptes">Alloptes</tp:taxon-name-part> (<tp:taxon-name-part taxon-name-part-type="subgenus" reg="Alloptes">Alloptes</tp:taxon-name-part>) <tp:taxon-name-part taxon-name-part-type="species" reg="aschizurus">aschizurus</tp:taxon-name-part></tp:taxon-name><comment>: <xref ref-type="bibr" rid="B14">Gaud 1972</xref>: 59.</comment></tp:nomenclature-citation></tp:nomenclature-citation-list></tp:nomenclature><tp:treatment-sec sec-type="material" id="SECID0ESJAE"><title>Material examined.</title><p>3 males and 3 females (NIBR No. NIBRIV0000887146–NIBRIV0000887151) from <italic><tp:taxon-name><tp:taxon-name-part taxon-name-part-type="genus" reg="Chionis">Chionis</tp:taxon-name-part><tp:taxon-name-part taxon-name-part-type="species" reg="albus">albus</tp:taxon-name-part></tp:taxon-name></italic> (Gmelin) (<tp:taxon-name><tp:taxon-name-part taxon-name-part-type="order">Charadriiformes</tp:taxon-name-part></tp:taxon-name>, <tp:taxon-name><tp:taxon-name-part taxon-name-part-type="family">Chionidae</tp:taxon-name-part></tp:taxon-name>), Antarctica, King George Island, Barton Peninsula, <named-content xmlns:xlink="http://www.w3.org/1999/xlink" content-type="dwc:verbatimCoordinates" xlink:type="simple"><named-content content-type="geo-json" specific-use="{&#34;type&#34;:&#34;Point&#34;,&#34;coordinates&#34;:[-58.770278,-62.237778]}" id="NCID0EQKAE" xlink:type="simple">62°14'16"S, 58°46'13"W</named-content></named-content>, 8 January 2016, coll. Han Y.-D.</p></tp:treatment-sec><tp:treatment-sec sec-type="remarks" id="SECID0EVKAE"><title>Remarks.</title><p><tp:taxon-name><tp:taxon-name-part taxon-name-part-type="genus" reg="Alloptes">Alloptes</tp:taxon-name-part> (<tp:taxon-name-part taxon-name-part-type="subgenus" reg="Alloptes">Alloptes</tp:taxon-name-part>) <tp:taxon-name-part taxon-name-part-type="species" reg="aschizurus">aschizurus</tp:taxon-name-part></tp:taxon-name> was initially described from specimens collected from the Black-faced Sheathbill, <italic><tp:taxon-name><tp:taxon-name-part taxon-name-part-type="genus" reg="Chionis">Chionis</tp:taxon-name-part><tp:taxon-name-part taxon-name-part-type="species" reg="minor">minor</tp:taxon-name-part></tp:taxon-name></italic> (Hartlaub) on Kerguelen Island (<xref ref-type="bibr" rid="B12">Gaud 1952</xref>). Later, this mite species was found on the same host on Heard Island and on the Snowy Sheathbill, <italic><tp:taxon-name><tp:taxon-name-part taxon-name-part-type="genus" reg="Chionis">Ch.</tp:taxon-name-part><tp:taxon-name-part taxon-name-part-type="species" reg="albus">albus</tp:taxon-name-part></tp:taxon-name></italic>, on Greenwich Island and Gaston Islands (<xref ref-type="bibr" rid="B1">Atyeo and Peterson 1967</xref>). As for all members of the subgenus <tp:taxon-name><tp:taxon-name-part taxon-name-part-type="genus" reg="Alloptes"/><tp:taxon-name-part taxon-name-part-type="subgenus" reg="Alloptes">Alloptes</tp:taxon-name-part></tp:taxon-name> s. str., this mite species is characterized by the following features: in both sexes, genual setae <italic>mG</italic>II are spiculiform; in males, the opisthosoma is shaped as an equilateral triangle with a strongly enlarged posterior end; in females, the posterior end of the opisthosoma is rounded, and the opisthosomal lobes are not developed (<xref ref-type="bibr" rid="B14">Gaud 1972</xref>; <xref ref-type="bibr" rid="B46">Vasyukova and Mironov 1991</xref>; <xref ref-type="bibr" rid="B32">Mironov and Hernandes 2020</xref>). <tp:taxon-name><tp:taxon-name-part taxon-name-part-type="genus" reg="Alloptes">Alloptes</tp:taxon-name-part> (<tp:taxon-name-part taxon-name-part-type="subgenus" reg="Alloptes">A.</tp:taxon-name-part>) <tp:taxon-name-part taxon-name-part-type="species" reg="aschizurus">aschizurus</tp:taxon-name-part></tp:taxon-name> is distinguished from the closest species of the subgenus, <tp:taxon-name><tp:taxon-name-part taxon-name-part-type="genus" reg="Alloptes">A.</tp:taxon-name-part> (<tp:taxon-name-part taxon-name-part-type="subgenus" reg="Alloptes">A.</tp:taxon-name-part>) <tp:taxon-name-part taxon-name-part-type="species" reg="tringae">tringae</tp:taxon-name-part></tp:taxon-name> (Grube, 1859) [widely known under the junior synonym <tp:taxon-name><tp:taxon-name-part taxon-name-part-type="genus" reg="Alloptes">A.</tp:taxon-name-part> (<tp:taxon-name-part taxon-name-part-type="subgenus" reg="Alloptes">A.</tp:taxon-name-part>) <tp:taxon-name-part taxon-name-part-type="species" reg="crassipes">crassipes</tp:taxon-name-part></tp:taxon-name> (Canestrini, 1878)] in having the following features. In both sexes, the length of the idiosoma is approximately 500 long (vs approximately 450 in <italic><tp:taxon-name><tp:taxon-name-part taxon-name-part-type="genus" reg="Alloptes">A.</tp:taxon-name-part><tp:taxon-name-part taxon-name-part-type="species" reg="tringae">tringae</tp:taxon-name-part></tp:taxon-name></italic>), and trochanteral setae <italic>sR</italic>III are equal to or slightly longer than the trochanters III (vs distinctly shorter than the trochanters) (<xref ref-type="bibr" rid="B12">Gaud 1952</xref>; <xref ref-type="bibr" rid="B1">Atyeo and Peterson 1967</xref>; <xref ref-type="bibr" rid="B46">Vasyukova and Mironov 1991</xref>; <xref ref-type="bibr" rid="B32">Mironov and Hernandes 2020</xref>).</p></tp:treatment-sec><tp:treatment-sec sec-type="Molecular data" id="SECID0EFPAE"><title>Molecular data.</title><p>The COI sequences were obtained from two individuals and deposited in GenBank with accession numbers <ext-link xmlns:xlink="http://www.w3.org/1999/xlink" ext-link-type="gen" xlink:href="MZ489637" xlink:type="simple">MZ489637</ext-link> and <ext-link xmlns:xlink="http://www.w3.org/1999/xlink" ext-link-type="gen" xlink:href="MZ489638" xlink:type="simple">MZ489638</ext-link>.</p></tp:treatment-sec><ref-list><ref id="B1"><mixed-citation xmlns:xlink="http://www.w3.org/1999/xlink" xlink:type="simple"><person-group><name name-style="western"><surname>Atyeo</surname><given-names>WT</given-names></name><name name-style="western"><surname>Peterson</surname><given-names>PC</given-names></name></person-group> (<year>1967</year>) <article-title><tp:taxon-name><tp:taxon-name-part taxon-name-part-type="order">Astigmata</tp:taxon-name-part></tp:taxon-name> (<tp:taxon-name><tp:taxon-name-part taxon-name-part-type="order">Sarcoptiformes</tp:taxon-name-part></tp:taxon-name>): <tp:taxon-name><tp:taxon-name-part taxon-name-part-type="family">Proctophyllodidae</tp:taxon-name-part></tp:taxon-name>, <tp:taxon-name><tp:taxon-name-part taxon-name-part-type="family">Avenzoariidae</tp:taxon-name-part></tp:taxon-name> (feather mites).</article-title><source>Antarctic Research Series</source><volume>10</volume>: <fpage>97</fpage>–<lpage>103</lpage>. <ext-link xlink:type="simple" ext-link-type="doi" xlink:href="10.1029/AR010p0097">https://doi.org/10.1029/AR010p0097</ext-link></mixed-citation></ref><ref id="B2"><mixed-citation xmlns:xlink="http://www.w3.org/1999/xlink" xlink:type="simple"><person-group><name name-style="western"><surname>Atyeo</surname><given-names>WT</given-names></name><name name-style="western"><surname>Peterson</surname><given-names>PC</given-names></name></person-group> (<year>1970</year>) <article-title><tp:taxon-name><tp:taxon-name-part taxon-name-part-type="subclass">Acarina</tp:taxon-name-part></tp:taxon-name>: <tp:taxon-name><tp:taxon-name-part taxon-name-part-type="order">Astigmata</tp:taxon-name-part></tp:taxon-name>: <tp:taxon-name><tp:taxon-name-part taxon-name-part-type="superfamily">Analgoidea</tp:taxon-name-part></tp:taxon-name>: feather mites of South Georgia and Heard Islands.</article-title><source>Pacific Insects Monographs</source><volume>23</volume>: <fpage>121</fpage>–<lpage>151</lpage>.</mixed-citation></ref><ref id="B14"><mixed-citation xmlns:xlink="http://www.w3.org/1999/xlink" xlink:type="simple"><person-group><name name-style="western"><surname>Gaud</surname><given-names>J</given-names></name></person-group> (<year>1972</year>) Acariens sarcoptiformes plumicoles (<tp:taxon-name><tp:taxon-name-part taxon-name-part-type="superfamily">Analgoidea</tp:taxon-name-part></tp:taxon-name>): parasites sur les oiseaux charadriiformes d’Afrique. Annales du Musée royale de l’Afrique centrale, Série in-8o, Sciences zoologiques 193: 1–116.</mixed-citation></ref><ref id="B12"><mixed-citation xmlns:xlink="http://www.w3.org/1999/xlink" xlink:type="simple"><person-group><name name-style="western"><surname>Gaud</surname><given-names>J</given-names></name></person-group> (<year>1952</year>) <article-title>Acariens plumicoles (<tp:taxon-name><tp:taxon-name-part taxon-name-part-type="family">Analgesidae</tp:taxon-name-part></tp:taxon-name>) de quelques oiseaux des Iles Kerguelen (Récolte P. Paulian).</article-title><source>Mémoires de l’Institut scientifique de Madagascar, Séries A</source><volume>7</volume>: <fpage>161</fpage>–<lpage>166</lpage>.</mixed-citation></ref><ref id="B46"><mixed-citation xmlns:xlink="http://www.w3.org/1999/xlink" xlink:type="simple"><person-group><name name-style="western"><surname>Vasyukova</surname><given-names>TT</given-names></name><name name-style="western"><surname>Mironov</surname><given-names>SV</given-names></name></person-group> (<year>1991</year>) <source>Feather mites of <tp:taxon-name><tp:taxon-name-part taxon-name-part-type="order">Anseriformes</tp:taxon-name-part></tp:taxon-name> and <tp:taxon-name><tp:taxon-name-part taxon-name-part-type="order">Charadriiformes</tp:taxon-name-part></tp:taxon-name> of Yakutia. Systematics.</source><publisher-name>Publisher: Nauka</publisher-name>, <publisher-loc>Siberian Dept, Novosibirsk</publisher-loc>, <size units="page">200 pp</size>. [In Russian]</mixed-citation></ref><ref id="B32"><mixed-citation xmlns:xlink="http://www.w3.org/1999/xlink" xlink:type="simple"><person-group><name name-style="western"><surname>Mironov</surname><given-names>SV</given-names></name><name name-style="western"><surname>Hernandes</surname><given-names>FA</given-names></name></person-group> (<year>2020</year>) <article-title>Taxonomic notes on feather mite species (<tp:taxon-name><tp:taxon-name-part taxon-name-part-type="superorder">Acariformes</tp:taxon-name-part></tp:taxon-name>: <tp:taxon-name><tp:taxon-name-part taxon-name-part-type="superfamily">Analgoidea</tp:taxon-name-part></tp:taxon-name>) described by Adolf Eduard Grube.</article-title><source><tp:taxon-name><tp:taxon-name-part taxon-name-part-type="subclass">Acarina</tp:taxon-name-part></tp:taxon-name></source><volume>28</volume>(<issue>2</issue>): <fpage>213</fpage>–<lpage>220</lpage>. <ext-link xlink:type="simple" ext-link-type="doi" xlink:href="10.21684/0132-8077-2020-28-2-213-220">https://doi.org/10.21684/0132-8077-2020-28-2-213-220</ext-link></mixed-citation></ref></ref-list></tp:taxon-treatment>
