# Supplementary material for: Feather mites (Acariformes, Astigmata) from marine birds of the Barton Peninsula (King George Island, Antarctica), with descriptions of two new species
Source: Zookeys. 2021 Oct 4;1061:109–30. doi: 10.3897/zookeys.1061.71212 (PMC8505394; doi:10.3897/zookeys.1061.71212)
Supplement: XML Treatment for Alloptes (Conuralloptes) chionis [file zookeys.1061.71212-treatment5.xml]

<!DOCTYPE tp:taxon-treatment
  PUBLIC "-//TaxonX//DTD Taxonomic Treatment Publishing DTD v0 20100105//EN" "tax-treatment-NSO.dtd">
<tp:taxon-treatment xmlns:tp="http://www.plazi.org/taxpub"><tp:treatment-meta><kwd-group><label>Taxon classification</label><kwd><named-content xmlns:xlink="http://www.w3.org/1999/xlink" content-type="kingdom">Animalia</named-content></kwd><kwd><named-content xmlns:xlink="http://www.w3.org/1999/xlink" content-type="order">Sarcoptiformes</named-content></kwd><kwd><named-content xmlns:xlink="http://www.w3.org/1999/xlink" content-type="family">Alloptidae</named-content></kwd></kwd-group><mixed-citation publication-type="journal"><person-group><name><surname>Han</surname><given-names>Yeong-Deok</given-names></name><name><surname>Mironov</surname><given-names>Sergey V.</given-names></name><name><surname>Kim</surname><given-names>Jeong-Hoon</given-names></name><name><surname>Min</surname><given-names>Gi-Sik</given-names></name></person-group><article-title>Feather mites (<tp:taxon-name><tp:taxon-name-part taxon-name-part-type="superorder">Acariformes</tp:taxon-name-part></tp:taxon-name>, <tp:taxon-name><tp:taxon-name-part taxon-name-part-type="order">Astigmata</tp:taxon-name-part></tp:taxon-name>) from marine birds of the Barton Peninsula (King George Island, Antarctica), with descriptions of two new species</article-title><source>Zookeys</source><day>04</day><month>10</month><year>2021</year><volume>1061</volume><fpage>109</fpage><lpage>130</lpage><pub-id pub-id-type="doi">10.3897/zookeys.1061.71212</pub-id></mixed-citation></tp:treatment-meta><tp:nomenclature><tp:taxon-name><object-id xmlns:xlink="http://www.w3.org/1999/xlink" content-type="arpha" xlink:type="simple">1BA07416-CF2C-5457-8BB0-25CA010698AF</object-id><tp:taxon-name-part taxon-name-part-type="genus" reg="Alloptes">Alloptes</tp:taxon-name-part> (<tp:taxon-name-part taxon-name-part-type="subgenus" reg="Conuralloptes">Conuralloptes</tp:taxon-name-part>) <tp:taxon-name-part taxon-name-part-type="species" reg="chionis">chionis</tp:taxon-name-part></tp:taxon-name><tp:taxon-authority>Atyeo &amp; Peterson, 1967</tp:taxon-authority><tp:nomenclature-citation-list><tp:nomenclature-citation><tp:taxon-name>
                  <tp:taxon-name-part taxon-name-part-type="genus" reg="Alloptes">Alloptes</tp:taxon-name-part>
                  <tp:taxon-name-part taxon-name-part-type="species" reg="chionis">chionis</tp:taxon-name-part>
                </tp:taxon-name><comment>Atyeo &amp; Person, 1967: 98, figs 1–4; 1970: 129–130, figs 15–17.</comment></tp:nomenclature-citation><tp:nomenclature-citation><tp:taxon-name><tp:taxon-name-part taxon-name-part-type="genus" reg="Alloptes">Alloptes</tp:taxon-name-part> (<tp:taxon-name-part taxon-name-part-type="subgenus" reg="Conuralloptes">Conuralloptes</tp:taxon-name-part>) <tp:taxon-name-part taxon-name-part-type="species" reg="chionis">chionis</tp:taxon-name-part></tp:taxon-name><comment>: <xref ref-type="bibr" rid="B30">Mironov 2007</xref>: 619.</comment></tp:nomenclature-citation></tp:nomenclature-citation-list></tp:nomenclature><tp:treatment-sec sec-type="material" id="SECID0EFVAE"><title>Material examined.</title><p>3 males and 3 females (NIBR No. NIBRIV0000887152–NIBRIV0000887157) from <italic><tp:taxon-name><tp:taxon-name-part taxon-name-part-type="genus" reg="Chionis">Chionis</tp:taxon-name-part><tp:taxon-name-part taxon-name-part-type="species" reg="albus">albus</tp:taxon-name-part></tp:taxon-name></italic> (Gmelin) (<tp:taxon-name><tp:taxon-name-part taxon-name-part-type="order">Charadriiformes</tp:taxon-name-part></tp:taxon-name>, <tp:taxon-name><tp:taxon-name-part taxon-name-part-type="family">Chionidae</tp:taxon-name-part></tp:taxon-name>), Antarctica, King George Island, Barton Peninsula, <named-content xmlns:xlink="http://www.w3.org/1999/xlink" content-type="dwc:verbatimCoordinates" xlink:type="simple"><named-content content-type="geo-json" specific-use="{&#34;type&#34;:&#34;Point&#34;,&#34;coordinates&#34;:[-58.782222,-62.234167]}" id="NCID0EDWAE" xlink:type="simple">62°14'3"S, 58°46'56"W</named-content></named-content>, 13 January 2016, coll. Han Y.-D.</p></tp:treatment-sec><tp:treatment-sec sec-type="remarks" id="SECID0EIWAE"><title>Remarks.</title><p><tp:taxon-name><tp:taxon-name-part taxon-name-part-type="genus" reg="Alloptes">Alloptes</tp:taxon-name-part> (<tp:taxon-name-part taxon-name-part-type="subgenus" reg="Conuralloptes">Conuralloptes</tp:taxon-name-part>) <tp:taxon-name-part taxon-name-part-type="species" reg="chionis">chionis</tp:taxon-name-part></tp:taxon-name> was described from specimens collected from <italic><tp:taxon-name><tp:taxon-name-part taxon-name-part-type="genus" reg="Chionis">Ch.</tp:taxon-name-part><tp:taxon-name-part taxon-name-part-type="species" reg="minor">minor</tp:taxon-name-part></tp:taxon-name></italic> (type host) on Heard Island and was also found on <italic><tp:taxon-name><tp:taxon-name-part taxon-name-part-type="genus" reg="Chionis">Ch.</tp:taxon-name-part><tp:taxon-name-part taxon-name-part-type="species" reg="albus">albus</tp:taxon-name-part></tp:taxon-name></italic> from the Gaston Islands (Atyeo and Person 1967). When this mite was described, the genus <italic><tp:taxon-name><tp:taxon-name-part taxon-name-part-type="genus" reg="Alloptes">Alloptes</tp:taxon-name-part></tp:taxon-name></italic> had not yet been subdivided into subgenera. <xref ref-type="bibr" rid="B14">Gaud (1972)</xref> established three subgenera in this genus but did not consider the taxonomic position of this species. <xref ref-type="bibr" rid="B30">Mironov (2007)</xref> placed this mite in the subgenus <tp:taxon-name><tp:taxon-name-part taxon-name-part-type="genus" reg="Conuralloptes"/><tp:taxon-name-part taxon-name-part-type="subgenus" reg="Conuralloptes">Conuralloptes</tp:taxon-name-part></tp:taxon-name> based on the following characters: in both sexes, genual setae <italic>mG</italic>II are shaped as short and thick spines with bluntly rounded apices; in males, the opisthosoma is not enlarged apically, and idiosomal setae <italic>h3</italic> are absent; in females, the idiosomal setae <italic>ps1</italic> and <italic>f2</italic> are present. The males of <tp:taxon-name><tp:taxon-name-part taxon-name-part-type="genus" reg="Alloptes">A.</tp:taxon-name-part> (<tp:taxon-name-part taxon-name-part-type="subgenus" reg="Conuralloptes">C.</tp:taxon-name-part>) <tp:taxon-name-part taxon-name-part-type="species" reg="chionis">chionis</tp:taxon-name-part></tp:taxon-name> can be distinguished from other species of the subgenus <tp:taxon-name><tp:taxon-name-part taxon-name-part-type="genus" reg="Conuralloptes"/><tp:taxon-name-part taxon-name-part-type="subgenus" reg="Conuralloptes">Conuralloptes</tp:taxon-name-part></tp:taxon-name> by the following combination of features: the anterior margin of the hysteronotal shield is slightly convex, the pregenital sclerites are free from each other and almost parallel, the adanal shields are C-shaped, and macrosetae <italic>h2</italic> are flattened and slightly widened in the medial part (<xref ref-type="bibr" rid="B1">Atyeo and Peterson 1967</xref>, <xref ref-type="bibr" rid="B2">1970</xref>).</p></tp:treatment-sec><tp:treatment-sec sec-type="Molecular data" id="SECID0ETZAE"><title>Molecular data.</title><p>The COI sequences were obtained from two individuals and deposited in GenBank with accession numbers <ext-link xmlns:xlink="http://www.w3.org/1999/xlink" ext-link-type="gen" xlink:href="MZ489639" xlink:type="simple">MZ489639</ext-link> and <ext-link xmlns:xlink="http://www.w3.org/1999/xlink" ext-link-type="gen" xlink:href="MZ489640" xlink:type="simple">MZ489640</ext-link>.</p></tp:treatment-sec><ref-list><ref id="B30"><mixed-citation xmlns:xlink="http://www.w3.org/1999/xlink" xlink:type="simple"><person-group><name name-style="western"><surname>Mironov</surname><given-names>SV</given-names></name></person-group> (<year>2007</year>) <article-title>Phylogeny of the feather mite family <tp:taxon-name><tp:taxon-name-part taxon-name-part-type="family">Alloptidae</tp:taxon-name-part></tp:taxon-name> and coevolutionary trends with aquatic birds.</article-title> In: <person-group><name name-style="western"><surname>Morales-Malacara</surname><given-names>JB</given-names></name><name name-style="western"><surname>Behan-Pelletier</surname><given-names>V</given-names></name><name name-style="western"><surname>Ueckermann</surname><given-names>E</given-names></name><name name-style="western"><surname>Perez</surname><given-names>TM</given-names></name><name name-style="western"><surname>Estrada-Venegas</surname><given-names>E</given-names></name><name name-style="western"><surname>Badii</surname><given-names>M</given-names></name></person-group> (<role>Eds</role>) <issue-title>Acarology XI: Proceedings of the International Congress (Merida, Yucatan, Mexico, 8–13 September 2002).</issue-title><source>Instituto de Biololgía and Facultad de Ciencias, Universidad Nacional Autónoma de México; Sociedad Latinoamericana de Acarología. México</source>, <fpage>617</fpage>–<lpage>634</lpage>.</mixed-citation></ref><ref id="B14"><mixed-citation xmlns:xlink="http://www.w3.org/1999/xlink" xlink:type="simple"><person-group><name name-style="western"><surname>Gaud</surname><given-names>J</given-names></name></person-group> (<year>1972</year>) Acariens sarcoptiformes plumicoles (<tp:taxon-name><tp:taxon-name-part taxon-name-part-type="superfamily">Analgoidea</tp:taxon-name-part></tp:taxon-name>): parasites sur les oiseaux charadriiformes d’Afrique. Annales du Musée royale de l’Afrique centrale, Série in-8o, Sciences zoologiques 193: 1–116.</mixed-citation></ref><ref id="B1"><mixed-citation xmlns:xlink="http://www.w3.org/1999/xlink" xlink:type="simple"><person-group><name name-style="western"><surname>Atyeo</surname><given-names>WT</given-names></name><name name-style="western"><surname>Peterson</surname><given-names>PC</given-names></name></person-group> (<year>1967</year>) <article-title><tp:taxon-name><tp:taxon-name-part taxon-name-part-type="order">Astigmata</tp:taxon-name-part></tp:taxon-name> (<tp:taxon-name><tp:taxon-name-part taxon-name-part-type="order">Sarcoptiformes</tp:taxon-name-part></tp:taxon-name>): <tp:taxon-name><tp:taxon-name-part taxon-name-part-type="family">Proctophyllodidae</tp:taxon-name-part></tp:taxon-name>, <tp:taxon-name><tp:taxon-name-part taxon-name-part-type="family">Avenzoariidae</tp:taxon-name-part></tp:taxon-name> (feather mites).</article-title><source>Antarctic Research Series</source><volume>10</volume>: <fpage>97</fpage>–<lpage>103</lpage>. <ext-link xlink:type="simple" ext-link-type="doi" xlink:href="10.1029/AR010p0097">https://doi.org/10.1029/AR010p0097</ext-link></mixed-citation></ref><ref id="B2"><mixed-citation xmlns:xlink="http://www.w3.org/1999/xlink" xlink:type="simple"><person-group><name name-style="western"><surname>Atyeo</surname><given-names>WT</given-names></name><name name-style="western"><surname>Peterson</surname><given-names>PC</given-names></name></person-group> (<year>1970</year>) <article-title><tp:taxon-name><tp:taxon-name-part taxon-name-part-type="subclass">Acarina</tp:taxon-name-part></tp:taxon-name>: <tp:taxon-name><tp:taxon-name-part taxon-name-part-type="order">Astigmata</tp:taxon-name-part></tp:taxon-name>: <tp:taxon-name><tp:taxon-name-part taxon-name-part-type="superfamily">Analgoidea</tp:taxon-name-part></tp:taxon-name>: feather mites of South Georgia and Heard Islands.</article-title><source>Pacific Insects Monographs</source><volume>23</volume>: <fpage>121</fpage>–<lpage>151</lpage>.</mixed-citation></ref></ref-list></tp:taxon-treatment>
