# Supplementary material for: Feather mites (Acariformes, Astigmata) from marine birds of the Barton Peninsula (King George Island, Antarctica), with descriptions of two new species
Source: Zookeys. 2021 Oct 4;1061:109–30. doi: 10.3897/zookeys.1061.71212 (PMC8505394; doi:10.3897/zookeys.1061.71212)
Supplement: XML Treatment for Alloptes (Sternalloptes) antarcticus [file zookeys.1061.71212-treatment7.xml]

<!DOCTYPE tp:taxon-treatment
  PUBLIC "-//TaxonX//DTD Taxonomic Treatment Publishing DTD v0 20100105//EN" "tax-treatment-NSO.dtd">
<tp:taxon-treatment xmlns:tp="http://www.plazi.org/taxpub"><tp:treatment-meta><kwd-group><label>Taxon classification</label><kwd><named-content xmlns:xlink="http://www.w3.org/1999/xlink" content-type="kingdom">Animalia</named-content></kwd><kwd><named-content xmlns:xlink="http://www.w3.org/1999/xlink" content-type="order">Sarcoptiformes</named-content></kwd><kwd><named-content xmlns:xlink="http://www.w3.org/1999/xlink" content-type="family">Alloptidae</named-content></kwd></kwd-group><mixed-citation publication-type="journal"><person-group><name><surname>Han</surname><given-names>Yeong-Deok</given-names></name><name><surname>Mironov</surname><given-names>Sergey V.</given-names></name><name><surname>Kim</surname><given-names>Jeong-Hoon</given-names></name><name><surname>Min</surname><given-names>Gi-Sik</given-names></name></person-group><article-title>Feather mites (<tp:taxon-name><tp:taxon-name-part taxon-name-part-type="superorder">Acariformes</tp:taxon-name-part></tp:taxon-name>, <tp:taxon-name><tp:taxon-name-part taxon-name-part-type="order">Astigmata</tp:taxon-name-part></tp:taxon-name>) from marine birds of the Barton Peninsula (King George Island, Antarctica), with descriptions of two new species</article-title><source>Zookeys</source><day>04</day><month>10</month><year>2021</year><volume>1061</volume><fpage>109</fpage><lpage>130</lpage><pub-id pub-id-type="doi">10.3897/zookeys.1061.71212</pub-id></mixed-citation></tp:treatment-meta><tp:nomenclature><tp:taxon-name><object-id xmlns:xlink="http://www.w3.org/1999/xlink" content-type="arpha" xlink:type="simple">FEEB3F6A-14DB-5FB8-9DDB-8A2AF1C296BB</object-id><tp:taxon-name-part taxon-name-part-type="genus" reg="Alloptes">Alloptes</tp:taxon-name-part> (<tp:taxon-name-part taxon-name-part-type="subgenus" reg="Sternalloptes">Sternalloptes</tp:taxon-name-part>) <tp:taxon-name-part taxon-name-part-type="species" reg="antarcticus">antarcticus</tp:taxon-name-part><object-id xmlns:xlink="http://www.w3.org/1999/xlink" content-type="zoobank" xlink:type="simple">http://zoobank.org/5C7680DD-1773-4EE8-B7C5-D99285367323</object-id></tp:taxon-name><tp:taxon-status xmlns:xlink="http://www.w3.org/1999/xlink" xlink:type="simple">sp. nov.</tp:taxon-status></tp:nomenclature><tp:treatment-sec sec-type="type material" id="SECID0EX5AE"><title>Type material.</title><p>Male holotype (NIBR No. NIBRIV0000887158), 3 males and 4 females paratypes (NIBR No. NIBRIV0000887159–NIBRIV0000887164) from <italic><tp:taxon-name><tp:taxon-name-part taxon-name-part-type="genus" reg="Stercorarius">Stercorarius</tp:taxon-name-part><tp:taxon-name-part taxon-name-part-type="species" reg="maccormicki">maccormicki</tp:taxon-name-part></tp:taxon-name></italic> Saunders (<tp:taxon-name><tp:taxon-name-part taxon-name-part-type="order">Charadriiformes</tp:taxon-name-part></tp:taxon-name>, <tp:taxon-name><tp:taxon-name-part taxon-name-part-type="family">Stercorariidae</tp:taxon-name-part></tp:taxon-name>), Antarctica, King George Island, Barton Peninsula, <named-content xmlns:xlink="http://www.w3.org/1999/xlink" content-type="dwc:verbatimCoordinates" xlink:type="simple"><named-content content-type="geo-json" specific-use="{&#34;type&#34;:&#34;Point&#34;,&#34;coordinates&#34;:[-58.772222,-62.233889]}" id="NCID0EV6AE" xlink:type="simple">62°14'2"S, 58°46'20"W</named-content></named-content>, 2 January 2016, coll. Han Y.-D.</p></tp:treatment-sec><tp:treatment-sec sec-type="description" id="SECID0E16AE"><title>Description.</title><p><bold>Male</bold> (Figs <xref ref-type="fig" rid="F1">1</xref>, <xref ref-type="fig" rid="F3">3A–E</xref>, <xref ref-type="fig" rid="F4">4A, B</xref>; holotype, range for 3 paratypes in parentheses): idiosoma, length × width, 370 (340–365) × 200 (175–205). Length of hysterosoma 228 (213–243). Prodorsal shield (Figs <xref ref-type="fig" rid="F1">1A</xref>, <xref ref-type="fig" rid="F4">4A</xref>): length 80 (78–80), width at posterior margin 114 (102–118), posterolateral corners truncate, posterior margin slightly concave. External scapular setae <italic>se</italic> situated on posterolateral extensions of prodorsal shield near their anterior margins. Hysteronotal shield: greatest length 255 (235–258), width at anterior margin 100 (98–108), anterior margin slightly concave, lateral margins without incisions at bases of setae <italic>d2</italic> and fused ventrally with bases of epimerites IV. Length between prodorsal and hysteronotal shields along midline 31 (18–22). Dorsal setae <italic>c2</italic> 32 (33–36) long, shorter than trochanters III (Fig. <xref ref-type="fig" rid="F4">4C</xref>). Subhumeral setae <italic>c3</italic> narrowly lanceolate, 23 (19–23) × 2 (3). Posterior part of opisthosoma gradually expanded at posterior end, width at level of setae <italic>h2</italic> 50 (46–53). Length of interlobar septum 82 (80–86). Terminal lamella with three pairs of festoons; incision between inner pair narrow slit-like or inner festoons slightly overlapping. Setae <italic>h3</italic> present, setae <italic>ps2</italic> distinct. Setae <italic>h2</italic> cylindrical, not expanded in medial part. Dorsal measurements: <italic>se</italic>:<italic>se</italic> 118 (96–106), <italic>c2</italic>:<italic>d2</italic> 55 (50–57), <italic>d2</italic>:<italic>ps1</italic> 165 (158–168). Bases of trochanters I, II flanked by narrow sclerotized bands connecting bases of corresponding epimerites (Fig. <xref ref-type="fig" rid="F1">1B</xref>). Pregenital sclerites fused as a Y, their anterior ends connected to inner ends of epimerites IIIa, posterior end fused with paragenital arch. Coxal fields III and IV closed. Length of genital-anal field 163 (158–168). Genital arch: 17 (15–17) × 20 (19–20). Coxal setae <italic>4b</italic> situated anterior to level of setae <italic>3a</italic>. Setae <italic>4a</italic> surrounded by sclerites of irregular form. Ventral measurements: <italic>3a</italic>:<italic>4b</italic> 10 (9–13), <italic>4b</italic>:<italic>g</italic> 45 (43–43), <italic>4b</italic>:<italic>4a</italic> 63 (60–65), <italic>g</italic>:<italic>ps3</italic> 30 (31–35), <italic>ps3</italic>:<italic>ps1</italic> 110 (109–117), <italic>4a</italic>:<italic>4a</italic> 120 (110–112). Setae <italic>mG</italic> of genua I thin spine-like with acute apex, setae <italic>mG</italic>II shaped as thick spine with bluntly rounded apex. Legs IV 203 (193–203) long. Distal margin of tibia IV with small spine. Tarsus IV 54 (49–55) long, with claw-like apex; setae <italic>d</italic> and <italic>e</italic> small spine-like, seta <italic>e</italic> situated near tarsal apex, seta <italic>d</italic> at level of seta <italic>f</italic>, setae <italic>r</italic> and <italic>w</italic> in basal one-third of the segment (Fig. <xref ref-type="fig" rid="F3">3A–C</xref>).</p><fig id="F1" position="float" orientation="portrait"><object-id xmlns:xlink="http://www.w3.org/1999/xlink" content-type="doi" xlink:type="simple">10.3897/zookeys.1061.71212.figure1</object-id><object-id xmlns:xlink="http://www.w3.org/1999/xlink" content-type="arpha" xlink:type="simple">830DB4A3-42ED-5F3E-99B2-2DB5E7094BD3</object-id><label>Figure 1.</label><caption><p><tp:taxon-name><tp:taxon-name-part taxon-name-part-type="genus" reg="Alloptes">Alloptes</tp:taxon-name-part> (<tp:taxon-name-part taxon-name-part-type="subgenus" reg="Sternalloptes">Sternalloptes</tp:taxon-name-part>) <tp:taxon-name-part taxon-name-part-type="species" reg="antarcticus">antarcticus</tp:taxon-name-part></tp:taxon-name> sp. nov., male <bold>A</bold> dorsal view <bold>B</bold> ventral view.</p></caption><graphic xmlns:xlink="http://www.w3.org/1999/xlink" xlink:href="zookeys-1061-109-g001.jpg" position="float" orientation="portrait" xlink:type="simple" id="oo_595446.jpg"><uri content-type="original_file" xlink:type="simple">https://binary.pensoft.net/fig/595446</uri></graphic></fig><p><bold>Female</bold> (Figs <xref ref-type="fig" rid="F2">2</xref>, <xref ref-type="fig" rid="F4">4F, G</xref>, <xref ref-type="fig" rid="F4">4C</xref>; range for 4 paratypes): idiosoma, length × width, 350–360 × 148–153 (Fig. <xref ref-type="fig" rid="F2">2A</xref>). Hysterosoma 238–250 long. Prodorsal shield: shaped as in male, 80–83 × 85–90. Setae <italic>c2</italic> 10–14 long, shorter than trochanters III. Setae <italic>c3</italic> lanceolate, 13–15 × 2–3. Hysteronotal shield: 233–238 × 60–62, anterior margin straight or slightly concave, surface without ornamentation. Setae <italic>h1</italic> and <italic>e2</italic> situated at same transverse level. Setae <italic>f2</italic> and <italic>ps1</italic> absent. Distance between prodorsal and hysteronotal shields along midline 23–33. Supranal concavity ovate, opened posteriorly, delimited from terminal cleft by short extensions. Opisthosomal lobes well developed, approximately as long as wide at base, terminal cleft as an inverted U, 24–30 long, 12–20 wide (Fig. <xref ref-type="fig" rid="F4">4C</xref>). Anterior end of supranal concavity extending slightly beyond level of setae <italic>h2</italic>. Dorsal measurements: <italic>se</italic>:<italic>se</italic> 83–89, <italic>c2</italic>:<italic>d2</italic> 64–67, <italic>d2</italic>:<italic>e2</italic> 104–106, <italic>e2</italic>:<italic>h2</italic> 39–43, <italic>h2</italic>:<italic>h3</italic> 19–20, <italic>h2</italic>:<italic>h2</italic> 55–60, <italic>h3</italic>:<italic>h3</italic> 25–31. Bases of trochanters I, II flanked by narrow sclerotized bands connecting bases of corresponding epimerites (Fig. <xref ref-type="fig" rid="F2">2B</xref>). Epimerites IVa barely distinct. Epigynum bow-shaped, 24–27 × 55–59. Legs IV with ambulacral discs reaching level of insertions of setae <italic>h2</italic> (Figs <xref ref-type="fig" rid="F2">2</xref>, <xref ref-type="fig" rid="F3">3F, G</xref>).</p><fig id="F2" position="float" orientation="portrait"><object-id xmlns:xlink="http://www.w3.org/1999/xlink" content-type="doi" xlink:type="simple">10.3897/zookeys.1061.71212.figure2</object-id><object-id xmlns:xlink="http://www.w3.org/1999/xlink" content-type="arpha" xlink:type="simple">794B1AB9-5418-58E1-AA15-3CBE1C2809EE</object-id><label>Figure 2.</label><caption><p><tp:taxon-name><tp:taxon-name-part taxon-name-part-type="genus" reg="Alloptes">Alloptes</tp:taxon-name-part> (<tp:taxon-name-part taxon-name-part-type="subgenus" reg="Sternalloptes">Sternalloptes</tp:taxon-name-part>) <tp:taxon-name-part taxon-name-part-type="species" reg="antarcticus">antarcticus</tp:taxon-name-part></tp:taxon-name> sp. nov., female <bold>A</bold> dorsal view <bold>B</bold> ventral view.</p></caption><graphic xmlns:xlink="http://www.w3.org/1999/xlink" xlink:href="zookeys-1061-109-g002.jpg" position="float" orientation="portrait" xlink:type="simple" id="oo_595447.jpg"><uri content-type="original_file" xlink:type="simple">https://binary.pensoft.net/fig/595447</uri></graphic></fig><fig id="F3" position="float" orientation="portrait"><object-id xmlns:xlink="http://www.w3.org/1999/xlink" content-type="doi" xlink:type="simple">10.3897/zookeys.1061.71212.figure3</object-id><object-id xmlns:xlink="http://www.w3.org/1999/xlink" content-type="arpha" xlink:type="simple">F17B09C5-AD4C-5771-A654-AA6766FA0AED</object-id><label>Figure 3.</label><caption><p><tp:taxon-name><tp:taxon-name-part taxon-name-part-type="genus" reg="Alloptes">Alloptes</tp:taxon-name-part> (<tp:taxon-name-part taxon-name-part-type="subgenus" reg="Sternalloptes">Sternalloptes</tp:taxon-name-part>) <tp:taxon-name-part taxon-name-part-type="species" reg="antarcticus">antarcticus</tp:taxon-name-part></tp:taxon-name> sp. nov., details <bold>A</bold> opisthosoma of male, dorsal view <bold>B</bold> leg I of male <bold>C</bold> leg II of male <bold>D</bold> leg III of male <bold>E</bold> leg IV of male <bold>F</bold> leg III of female <bold>G</bold> leg IV of female.</p></caption><graphic xmlns:xlink="http://www.w3.org/1999/xlink" xlink:href="zookeys-1061-109-g003.jpg" position="float" orientation="portrait" xlink:type="simple" id="oo_595448.jpg"><uri content-type="original_file" xlink:type="simple">https://binary.pensoft.net/fig/595448</uri></graphic></fig></tp:treatment-sec><tp:treatment-sec sec-type="Differential diagnosis" id="SECID0EGJAG"><title>Differential diagnosis.</title><p>Among 18 previously known species in the subgenus <tp:taxon-name><tp:taxon-name-part taxon-name-part-type="genus" reg="Alloptes"/><tp:taxon-name-part taxon-name-part-type="subgenus" reg="Sternalloptes">Sternalloptes</tp:taxon-name-part></tp:taxon-name> (<xref ref-type="bibr" rid="B24">Kivganov and Mironov 1992</xref>; <xref ref-type="bibr" rid="B33">Mironov and Kivganov 1993</xref>; <xref ref-type="bibr" rid="B23">Kivganov 1996</xref>; <xref ref-type="bibr" rid="B18">Hernandes et al. 2017</xref>), the new species <tp:taxon-name><tp:taxon-name-part taxon-name-part-type="genus" reg="Alloptes">Alloptes</tp:taxon-name-part> (<tp:taxon-name-part taxon-name-part-type="subgenus" reg="Sternalloptes">S.</tp:taxon-name-part>) <tp:taxon-name-part taxon-name-part-type="species" reg="antarcticus">antarcticus</tp:taxon-name-part></tp:taxon-name> sp. nov. is most similar to <tp:taxon-name><tp:taxon-name-part taxon-name-part-type="genus" reg="Alloptes">A.</tp:taxon-name-part> (<tp:taxon-name-part taxon-name-part-type="subgenus" reg="Sternalloptes">S.</tp:taxon-name-part>) <tp:taxon-name-part taxon-name-part-type="species" reg="catharacti">catharacti</tp:taxon-name-part></tp:taxon-name> Mironov, 1991 found on the same host, <italic><tp:taxon-name><tp:taxon-name-part taxon-name-part-type="genus" reg="Stercorarius">S.</tp:taxon-name-part><tp:taxon-name-part taxon-name-part-type="species" reg="maccormicki">maccormicki</tp:taxon-name-part></tp:taxon-name></italic> from Mirny station (Queen Mary Land, Antarctica), in having setae <italic>c3</italic> lanceolate and short (shorter that trochanters III), the pregenital sclerite fused into a Y connecting the tips of epimerites IIIa and the apex of the paragenital arch, and setae <italic>h2</italic> not expanded (<xref ref-type="bibr" rid="B27">Mironov 1991</xref>). <tp:taxon-name><tp:taxon-name-part taxon-name-part-type="genus" reg="Alloptes">Alloptes</tp:taxon-name-part> (<tp:taxon-name-part taxon-name-part-type="subgenus" reg="Sternalloptes">S.</tp:taxon-name-part>) <tp:taxon-name-part taxon-name-part-type="species" reg="antarcticus">antarcticus</tp:taxon-name-part></tp:taxon-name> sp. nov. differs from <tp:taxon-name><tp:taxon-name-part taxon-name-part-type="genus" reg="Alloptes">A.</tp:taxon-name-part> (<tp:taxon-name-part taxon-name-part-type="subgenus" reg="Sternalloptes">S.</tp:taxon-name-part>) <tp:taxon-name-part taxon-name-part-type="species" reg="catharacti">catharacti</tp:taxon-name-part></tp:taxon-name> in having the following characteristics: in both sexes, the external scapular setae <italic>se</italic> are situated on the posterolateral extensions of the prodorsal shield; in males, the dorsal setae <italic>c2</italic> (32–36) are approximately 1.5 times longer than setae <italic>c3</italic> (19–23) and shorter than trochanters III (Fig. <xref ref-type="fig" rid="F4">4A, B</xref>); in females, the terminal cleft is shorter (24–30 long), and the supranal concavity is open posteriorly into the terminal cleft (Fig. <xref ref-type="fig" rid="F4">4C</xref>). In both sexes of <tp:taxon-name><tp:taxon-name-part taxon-name-part-type="genus" reg="Alloptes">A.</tp:taxon-name-part> (<tp:taxon-name-part taxon-name-part-type="subgenus" reg="Sternalloptes">S.</tp:taxon-name-part>) <tp:taxon-name-part taxon-name-part-type="species" reg="catharacti">catharacti</tp:taxon-name-part></tp:taxon-name>, setae <italic>se</italic> are situated on the soft tegument near the anterior margin of the posterolateral extensions of the prodorsal shield; in males, the dorsal setae <italic>c2</italic> (63–93) are 2–3 times longer than setae <italic>c3</italic> (24–29) and exceed the length of trochanters III (Fig. <xref ref-type="fig" rid="F4">4D, E</xref>); in females, the terminal cleft is longer (38–48), and the supranal concavity is separated from the terminal cleft (<xref ref-type="bibr" rid="B27">Mironov 1991</xref>) (Fig. <xref ref-type="fig" rid="F4">4F</xref>).</p><fig id="F4" position="float" orientation="portrait"><object-id xmlns:xlink="http://www.w3.org/1999/xlink" content-type="doi" xlink:type="simple">10.3897/zookeys.1061.71212.figure4</object-id><object-id xmlns:xlink="http://www.w3.org/1999/xlink" content-type="arpha" xlink:type="simple">23839994-AD51-5154-9E94-1D095E21A5CA</object-id><label>Figure 4.</label><caption><p><italic><tp:taxon-name><tp:taxon-name-part taxon-name-part-type="genus" reg="Alloptes">Alloptes</tp:taxon-name-part></tp:taxon-name></italic> species <bold>A–C</bold><tp:taxon-name><tp:taxon-name-part taxon-name-part-type="genus" reg="Alloptes">Alloptes</tp:taxon-name-part> (<tp:taxon-name-part taxon-name-part-type="subgenus" reg="Sternalloptes">Sternalloptes</tp:taxon-name-part>) <tp:taxon-name-part taxon-name-part-type="species" reg="antarcticus">antarcticus</tp:taxon-name-part></tp:taxon-name> sp. nov. <bold>D–F</bold><tp:taxon-name><tp:taxon-name-part taxon-name-part-type="genus" reg="Alloptes">A.</tp:taxon-name-part> (<tp:taxon-name-part taxon-name-part-type="subgenus" reg="Sternalloptes">S.</tp:taxon-name-part>) <tp:taxon-name-part taxon-name-part-type="species" reg="catharacti">catharacti</tp:taxon-name-part></tp:taxon-name><bold>A, D</bold> prodorsal shield of males <bold>B, E</bold> humeral shield of males <bold>C, F</bold> opisthosomal lobes of females.</p></caption><graphic xmlns:xlink="http://www.w3.org/1999/xlink" xlink:href="zookeys-1061-109-g004.jpg" position="float" orientation="portrait" xlink:type="simple" id="oo_595449.jpg"><uri content-type="original_file" xlink:type="simple">https://binary.pensoft.net/fig/595449</uri></graphic></fig></tp:treatment-sec><tp:treatment-sec sec-type="remarks" id="SECID0EYPAG"><title>Remark.</title><p>The comparative material of <tp:taxon-name><tp:taxon-name-part taxon-name-part-type="genus" reg="Alloptes">A.</tp:taxon-name-part> (<tp:taxon-name-part taxon-name-part-type="subgenus" reg="Sternalloptes">S.</tp:taxon-name-part>) <tp:taxon-name-part taxon-name-part-type="species" reg="catharacti">catharacti</tp:taxon-name-part></tp:taxon-name> used here to illustrate morphological differences was collected from the same host species, <italic><tp:taxon-name><tp:taxon-name-part taxon-name-part-type="genus" reg="Stercorarius">S.</tp:taxon-name-part><tp:taxon-name-part taxon-name-part-type="species" reg="maccormicki">maccormicki</tp:taxon-name-part></tp:taxon-name></italic>, at Jangbogo station, Terra Nova Bay, Antarctica, in 2016, by Ji-Yong Lee.</p></tp:treatment-sec><tp:treatment-sec sec-type="Molecular data" id="SECID0EXQAG"><title>Molecular data.</title><p>The COI sequences were obtained from two individuals and deposited in GenBank with accession numbers <ext-link xmlns:xlink="http://www.w3.org/1999/xlink" ext-link-type="gen" xlink:href="MZ489641" xlink:type="simple">MZ489641</ext-link> and <ext-link xmlns:xlink="http://www.w3.org/1999/xlink" ext-link-type="gen" xlink:href="MZ489642" xlink:type="simple">MZ489642</ext-link>.</p></tp:treatment-sec><tp:treatment-sec sec-type="etymology" id="SECID0EHRAG"><title>Etymology.</title><p>The specific name refers to the geographical range of the type host.</p></tp:treatment-sec><ref-list><ref id="B24"><mixed-citation xmlns:xlink="http://www.w3.org/1999/xlink" xlink:type="simple"><person-group><name name-style="western"><surname>Kivganov</surname><given-names>DA</given-names></name><name name-style="western"><surname>Mironov</surname><given-names>SV</given-names></name></person-group> (<year>1992</year>) <article-title>A new subgenus and three new species of the feather mite genus <italic><tp:taxon-name><tp:taxon-name-part taxon-name-part-type="genus">Alloptes</tp:taxon-name-part></tp:taxon-name></italic> (<tp:taxon-name><tp:taxon-name-part taxon-name-part-type="superfamily">Analgoidea</tp:taxon-name-part></tp:taxon-name>: <tp:taxon-name><tp:taxon-name-part taxon-name-part-type="family">Alloptidae</tp:taxon-name-part></tp:taxon-name>) from terns of the Black Sea.</article-title><source>Parazitologiya</source><volume>26</volume>(<issue>3</issue>): <fpage>198</fpage>–<lpage>208</lpage>. [In Russian with English summary]</mixed-citation></ref><ref id="B33"><mixed-citation xmlns:xlink="http://www.w3.org/1999/xlink" xlink:type="simple"><person-group><name name-style="western"><surname>Mironov</surname><given-names>SV</given-names></name><name name-style="western"><surname>Kivganov</surname><given-names>DA</given-names></name></person-group> (<year>1993</year>) <article-title>New species of feather mites of the superfamily <tp:taxon-name><tp:taxon-name-part taxon-name-part-type="superfamily">Analgoidea</tp:taxon-name-part></tp:taxon-name> from charadriiformes of Black Sea.</article-title><source>Parazitologiya</source><volume>27</volume>(<issue>2</issue>): <fpage>161</fpage>–<lpage>167</lpage>. [In Russian with English summary]</mixed-citation></ref><ref id="B23"><mixed-citation xmlns:xlink="http://www.w3.org/1999/xlink" xlink:type="simple"><person-group><name name-style="western"><surname>Kivganov</surname><given-names>DA</given-names></name></person-group> (<year>1996</year>) <article-title>A review of feather mites associated with terns (<tp:taxon-name><tp:taxon-name-part taxon-name-part-type="order">Charadriiformes</tp:taxon-name-part></tp:taxon-name>: <tp:taxon-name><tp:taxon-name-part taxon-name-part-type="family">Laridae</tp:taxon-name-part></tp:taxon-name>) living in the Black Sea north-western coastal region and a description of a new species of the genus <italic><tp:taxon-name><tp:taxon-name-part taxon-name-part-type="genus">Alloptes</tp:taxon-name-part></tp:taxon-name></italic> (<tp:taxon-name><tp:taxon-name-part taxon-name-part-type="superfamily">Analgoidea</tp:taxon-name-part></tp:taxon-name>: <tp:taxon-name><tp:taxon-name-part taxon-name-part-type="family">Alloptidae</tp:taxon-name-part></tp:taxon-name>).</article-title><source>Parazitologiya</source><volume>30</volume>(<issue>4</issue>): <fpage>302</fpage>–<lpage>306</lpage>. [In Russian with English summary]</mixed-citation></ref><ref id="B18"><mixed-citation xmlns:xlink="http://www.w3.org/1999/xlink" xlink:type="simple"><person-group><name name-style="western"><surname>Hernandes</surname><given-names>FA</given-names></name><name name-style="western"><surname>Bauchan</surname><given-names>GR</given-names></name><name name-style="western"><surname>Ochoa</surname><given-names>R</given-names></name></person-group> (<year>2017</year>) <article-title>New and little known feather mites (<tp:taxon-name><tp:taxon-name-part taxon-name-part-type="superorder">Acariformes</tp:taxon-name-part></tp:taxon-name>: <tp:taxon-name><tp:taxon-name-part taxon-name-part-type="order">Astigmata</tp:taxon-name-part></tp:taxon-name>) analysed with low-temperature scanning electron microscopy.</article-title><source>International Journal of Acarology</source><volume>43</volume>(<issue>7</issue>): <fpage>499</fpage>–<lpage>517</lpage>. <ext-link xlink:type="simple" ext-link-type="doi" xlink:href="10.1080/01647954.2017.1367032">https://doi.org/10.1080/01647954.2017.1367032</ext-link></mixed-citation></ref><ref id="B27"><mixed-citation xmlns:xlink="http://www.w3.org/1999/xlink" xlink:type="simple"><person-group><name name-style="western"><surname>Mironov</surname><given-names>SV</given-names></name></person-group> (<year>1991</year>) <article-title>Two new feather mite species of superfamily <tp:taxon-name><tp:taxon-name-part taxon-name-part-type="superfamily">Analgoidea</tp:taxon-name-part></tp:taxon-name> from Antarctic birds. Informatsionnyi Byulleten Sovetskoi Antarkticheskoi Ekspeditsii.</article-title><source>Saint Petersburg, Gidrometeoizdat</source><volume>116</volume>: <fpage>69</fpage>–<lpage>75</lpage>. [In Russian]</mixed-citation></ref></ref-list></tp:taxon-treatment>
