# Supplementary material for: Feather mites (Acariformes, Astigmata) from marine birds of the Barton Peninsula (King George Island, Antarctica), with descriptions of two new species
Source: Zookeys. 2021 Oct 4;1061:109–30. doi: 10.3897/zookeys.1061.71212 (PMC8505394; doi:10.3897/zookeys.1061.71212)
Supplement: XML Treatment for Scutomegninia (Scutomegninia) subantarctica [file zookeys.1061.71212-treatment8.xml]

<!DOCTYPE tp:taxon-treatment
  PUBLIC "-//TaxonX//DTD Taxonomic Treatment Publishing DTD v0 20100105//EN" "tax-treatment-NSO.dtd">
<tp:taxon-treatment xmlns:tp="http://www.plazi.org/taxpub"><tp:treatment-meta><kwd-group><label>Taxon classification</label><kwd><named-content xmlns:xlink="http://www.w3.org/1999/xlink" content-type="kingdom">Animalia</named-content></kwd><kwd><named-content xmlns:xlink="http://www.w3.org/1999/xlink" content-type="order">Sarcoptiformes</named-content></kwd><kwd><named-content xmlns:xlink="http://www.w3.org/1999/xlink" content-type="family">Avenzoariidae</named-content></kwd></kwd-group><mixed-citation publication-type="journal"><person-group><name><surname>Han</surname><given-names>Yeong-Deok</given-names></name><name><surname>Mironov</surname><given-names>Sergey V.</given-names></name><name><surname>Kim</surname><given-names>Jeong-Hoon</given-names></name><name><surname>Min</surname><given-names>Gi-Sik</given-names></name></person-group><article-title>Feather mites (<tp:taxon-name><tp:taxon-name-part taxon-name-part-type="superorder">Acariformes</tp:taxon-name-part></tp:taxon-name>, <tp:taxon-name><tp:taxon-name-part taxon-name-part-type="order">Astigmata</tp:taxon-name-part></tp:taxon-name>) from marine birds of the Barton Peninsula (King George Island, Antarctica), with descriptions of two new species</article-title><source>Zookeys</source><day>04</day><month>10</month><year>2021</year><volume>1061</volume><fpage>109</fpage><lpage>130</lpage><pub-id pub-id-type="doi">10.3897/zookeys.1061.71212</pub-id></mixed-citation></tp:treatment-meta><tp:nomenclature><tp:taxon-name><object-id xmlns:xlink="http://www.w3.org/1999/xlink" content-type="arpha" xlink:type="simple">B7B05B9D-A6EC-5388-AFA7-C5D3984B77DA</object-id><tp:taxon-name-part taxon-name-part-type="genus" reg="Scutomegninia">Scutomegninia</tp:taxon-name-part> (<tp:taxon-name-part taxon-name-part-type="subgenus" reg="Scutomegninia">Scutomegninia</tp:taxon-name-part>) <tp:taxon-name-part taxon-name-part-type="species" reg="subantarctica">subantarctica</tp:taxon-name-part></tp:taxon-name><tp:taxon-authority>Mironov, 2000</tp:taxon-authority><tp:nomenclature-citation-list><tp:nomenclature-citation><tp:taxon-name>
                    <tp:taxon-name-part taxon-name-part-type="genus" reg="Scutomegninia">Scutomegninia</tp:taxon-name-part>
                    <tp:taxon-name-part taxon-name-part-type="species" reg="phalacrocoracis">phalacrocoracis</tp:taxon-name-part>
                  </tp:taxon-name><comment>: Atyeo &amp; Peterson 1967: 100, figs 5–8; 1970: 150, figs 68–70.</comment></tp:nomenclature-citation><tp:nomenclature-citation><tp:taxon-name>
                    <tp:taxon-name-part taxon-name-part-type="genus" reg="Scutomegninia">Scutomegninia</tp:taxon-name-part>
                    <tp:taxon-name-part taxon-name-part-type="species" reg="subantarctica">subantarctica</tp:taxon-name-part>
                  </tp:taxon-name><comment>Mironov, 1990: 53, nom. nudum.</comment></tp:nomenclature-citation><tp:nomenclature-citation><tp:taxon-name><tp:taxon-name-part taxon-name-part-type="genus" reg="Scutomegninia">Scutomegninia</tp:taxon-name-part> (<tp:taxon-name-part taxon-name-part-type="subgenus" reg="Scutomegninia">Scutomegninia</tp:taxon-name-part>) <tp:taxon-name-part taxon-name-part-type="species" reg="subantarctica">subantarctica</tp:taxon-name-part></tp:taxon-name><comment>: <xref ref-type="bibr" rid="B29">Mironov 2000</xref>: 14–18, fig. 5.</comment></tp:nomenclature-citation></tp:nomenclature-citation-list></tp:nomenclature><tp:treatment-sec sec-type="material" id="SECID0ELVAG"><title>Material examined.</title><p>1 male and 3 females (NIBR No. NIBRIV0000887165–NIBRIV0000887168) from <italic><tp:taxon-name><tp:taxon-name-part taxon-name-part-type="genus" reg="Leucocarbo">Leucocarbo</tp:taxon-name-part><tp:taxon-name-part taxon-name-part-type="species" reg="bransfieldensis">bransfieldensis</tp:taxon-name-part></tp:taxon-name></italic> (Murphy) (<tp:taxon-name><tp:taxon-name-part taxon-name-part-type="order">Suliformes</tp:taxon-name-part></tp:taxon-name>, <tp:taxon-name><tp:taxon-name-part taxon-name-part-type="family">Phalacrocoracidae</tp:taxon-name-part></tp:taxon-name>), Antarctica, King George Island, Barton Peninsula, <named-content xmlns:xlink="http://www.w3.org/1999/xlink" content-type="dwc:verbatimCoordinates" xlink:type="simple"><named-content content-type="geo-json" specific-use="{&#34;type&#34;:&#34;Point&#34;,&#34;coordinates&#34;:[-58.781111,-62.234444]}" id="NCID0EJWAG" xlink:type="simple">62°14'4"S, 58°46'52"W</named-content></named-content>), 8 January 2016, coll. Han Y.-D.</p></tp:treatment-sec><tp:treatment-sec sec-type="remarks" id="SECID0EOWAG"><title>Remarks.</title><p>Mites of the genus <italic><tp:taxon-name><tp:taxon-name-part taxon-name-part-type="genus" reg="Scutomegninia">Scutomegninia</tp:taxon-name-part></tp:taxon-name></italic>, collected from the Imperial Shag, <italic><tp:taxon-name><tp:taxon-name-part taxon-name-part-type="genus" reg="Leucocarbo">Leucocarbo</tp:taxon-name-part><tp:taxon-name-part taxon-name-part-type="species" reg="atriceps">atriceps</tp:taxon-name-part></tp:taxon-name></italic> (King) (= <italic><tp:taxon-name><tp:taxon-name-part taxon-name-part-type="genus" reg="Phalacrocorax">Phalacrocorax</tp:taxon-name-part><tp:taxon-name-part taxon-name-part-type="species" reg="atriceps">atriceps</tp:taxon-name-part></tp:taxon-name></italic>) in Maipo Island (Buls Bay on Brabant Island, Palmer Archipelago, Antarctica) by <xref ref-type="bibr" rid="B1">Atyeo and Peterson (1967)</xref>, were originally identified as <italic><tp:taxon-name><tp:taxon-name-part taxon-name-part-type="genus" reg="Scutomegninia">S.</tp:taxon-name-part><tp:taxon-name-part taxon-name-part-type="species" reg="phalacrocoracis">phalacrocoracis</tp:taxon-name-part></tp:taxon-name></italic> (Dubinin and Dubinina, 1940). Furthermore, <xref ref-type="bibr" rid="B2">Atyeo and Peterson (1970)</xref> reported <tp:taxon-name><tp:taxon-name-part taxon-name-part-type="genus" reg="Sternalloptes">S.</tp:taxon-name-part> (<tp:taxon-name-part taxon-name-part-type="subgenus" reg="Sternalloptes">S.</tp:taxon-name-part>) <tp:taxon-name-part taxon-name-part-type="species" reg="phalacrocoracis">phalacrocoracis</tp:taxon-name-part></tp:taxon-name> from <italic><tp:taxon-name><tp:taxon-name-part taxon-name-part-type="genus" reg="Leucocarbo">Leucocarbo</tp:taxon-name-part><tp:taxon-name-part taxon-name-part-type="species" reg="georgianus">georgianus</tp:taxon-name-part></tp:taxon-name></italic> (Lönnberg) (= <italic><tp:taxon-name><tp:taxon-name-part taxon-name-part-type="genus" reg="Pygoscelis">P.</tp:taxon-name-part><tp:taxon-name-part taxon-name-part-type="species" reg="atriceps">atriceps</tp:taxon-name-part><tp:taxon-name-part taxon-name-part-type="subspecies" reg="georgianus">georgianus</tp:taxon-name-part></tp:taxon-name></italic>) from Bird Island, South Georgia. Later, <xref ref-type="bibr" rid="B26">Mironov (1990</xref>, <xref ref-type="bibr" rid="B29">2000</xref>) described specimens from the Palmer Archipelago as a separate species, <tp:taxon-name><tp:taxon-name-part taxon-name-part-type="genus" reg="Scutomegninia">S.</tp:taxon-name-part> (<tp:taxon-name-part taxon-name-part-type="subgenus" reg="Scutomegninia">S.</tp:taxon-name-part>) <tp:taxon-name-part taxon-name-part-type="species" reg="subantarctica">subantarctica</tp:taxon-name-part></tp:taxon-name>. According to the present taxonomic view, <italic><tp:taxon-name><tp:taxon-name-part taxon-name-part-type="genus" reg="Phalacrocorax">Phalacrocorax</tp:taxon-name-part><tp:taxon-name-part taxon-name-part-type="species" reg="atriceps">atriceps</tp:taxon-name-part></tp:taxon-name></italic> belongs to the genus <italic><tp:taxon-name><tp:taxon-name-part taxon-name-part-type="genus" reg="Leucocarbo">Leucocarbo</tp:taxon-name-part></tp:taxon-name></italic> and is split into several separate species restricted to particular areas of the Antarctic and subantarctic regions (<xref ref-type="bibr" rid="B17">Gill et al. 2021</xref>). Taking into consideration this concept, <tp:taxon-name><tp:taxon-name-part taxon-name-part-type="genus" reg="Scutomegninia">S.</tp:taxon-name-part> (<tp:taxon-name-part taxon-name-part-type="subgenus" reg="Scutomegninia">S.</tp:taxon-name-part>) <tp:taxon-name-part taxon-name-part-type="species" reg="subantarctica">subantarctica</tp:taxon-name-part></tp:taxon-name> reported by previous researchers (<xref ref-type="bibr" rid="B1">Atyeo and Peterson 1967</xref>, <xref ref-type="bibr" rid="B2">1970</xref>) were collected from the Antarctic Shag, <italic><tp:taxon-name><tp:taxon-name-part taxon-name-part-type="genus" reg="Leucocarbo">L.</tp:taxon-name-part><tp:taxon-name-part taxon-name-part-type="species" reg="bransfieldensis">bransfieldensis</tp:taxon-name-part></tp:taxon-name></italic> (Antarctic Peninsula and Palmer Archipelago), and the South Georgia Shag, <italic><tp:taxon-name><tp:taxon-name-part taxon-name-part-type="genus" reg="Leucocarbo">L.</tp:taxon-name-part><tp:taxon-name-part taxon-name-part-type="species" reg="georgianus">georgianus</tp:taxon-name-part></tp:taxon-name></italic> (South Georgia).</p><p><tp:taxon-name><tp:taxon-name-part taxon-name-part-type="genus" reg="Scutomegninia">Scutomegninia</tp:taxon-name-part> (<tp:taxon-name-part taxon-name-part-type="subgenus" reg="Sternalloptes">S.</tp:taxon-name-part>) <tp:taxon-name-part taxon-name-part-type="species" reg="subantarctica">subantarctica</tp:taxon-name-part></tp:taxon-name> belongs to the <italic><tp:taxon-name><tp:taxon-name-part taxon-name-part-type="genus" reg="Scutomegninia"/><tp:taxon-name-part taxon-name-part-type="species" reg="phalacrocoracis">phalacrocoracis</tp:taxon-name-part></tp:taxon-name></italic> group (species associated with <tp:taxon-name><tp:taxon-name-part taxon-name-part-type="family">Phalacrocoracidae</tp:taxon-name-part></tp:taxon-name> and <tp:taxon-name><tp:taxon-name-part taxon-name-part-type="family">Anhingidae</tp:taxon-name-part></tp:taxon-name>), and it is most similar to <tp:taxon-name><tp:taxon-name-part taxon-name-part-type="genus" reg="Sternalloptes">S.</tp:taxon-name-part> (<tp:taxon-name-part taxon-name-part-type="subgenus" reg="Sternalloptes">S.</tp:taxon-name-part>) <tp:taxon-name-part taxon-name-part-type="species" reg="pygmaea">pygmaea</tp:taxon-name-part></tp:taxon-name> Mironov, 1990. It differs from <tp:taxon-name><tp:taxon-name-part taxon-name-part-type="genus" reg="Sternalloptes">S.</tp:taxon-name-part> (<tp:taxon-name-part taxon-name-part-type="subgenus" reg="Sternalloptes">S.</tp:taxon-name-part>) <tp:taxon-name-part taxon-name-part-type="species" reg="pygmaea">pygmaea</tp:taxon-name-part></tp:taxon-name> and other species of the <italic><tp:taxon-name><tp:taxon-name-part taxon-name-part-type="genus" reg="Scutomegninia"/><tp:taxon-name-part taxon-name-part-type="species" reg="phalacrocoracis">phalacrocoracis</tp:taxon-name-part></tp:taxon-name></italic> group by the following combination of characters in males: the terminal ends of the interlobar membrane have a small spine-like process; the lateral adanal shields have acute posterior ends, while the medial adanal shields have the posterior ends bluntly rounded; the anteromedial ends of adanal apodemes are rounded; setae <italic>s</italic> of tarsus III are spine-like, strongly attenuate apically, and bear two small denticles; the terminal cleft is 1.8–2 times longer than wide; and the incision in the interlobar membrane extends to the level of setae <italic>h2</italic> (<xref ref-type="bibr" rid="B26">Mironov 1990</xref>, <xref ref-type="bibr" rid="B29">2000</xref>).</p></tp:treatment-sec><tp:treatment-sec sec-type="Molecular data" id="SECID0ED6AG"><title>Molecular data.</title><p>The COI sequences were obtained from two individuals and deposited in GenBank with accession numbers <ext-link xmlns:xlink="http://www.w3.org/1999/xlink" ext-link-type="gen" xlink:href="MZ489643" xlink:type="simple">MZ489643</ext-link> and <ext-link xmlns:xlink="http://www.w3.org/1999/xlink" ext-link-type="gen" xlink:href="MZ489644" xlink:type="simple">MZ489644</ext-link>.</p></tp:treatment-sec><ref-list><ref id="B29"><mixed-citation xmlns:xlink="http://www.w3.org/1999/xlink" xlink:type="simple"><person-group><name name-style="western"><surname>Mironov</surname><given-names>SV</given-names></name></person-group> (<year>2000</year>) <article-title>A review of the feather mite genus <italic><tp:taxon-name><tp:taxon-name-part taxon-name-part-type="genus">Scutomegninia</tp:taxon-name-part></tp:taxon-name></italic> Dubinin, 1951 (<tp:taxon-name><tp:taxon-name-part taxon-name-part-type="subclass">Acarina</tp:taxon-name-part></tp:taxon-name>: <tp:taxon-name><tp:taxon-name-part taxon-name-part-type="superfamily">Analgoidea</tp:taxon-name-part></tp:taxon-name>: <tp:taxon-name><tp:taxon-name-part taxon-name-part-type="family">Avenzoariidae</tp:taxon-name-part></tp:taxon-name>).</article-title><source><tp:taxon-name><tp:taxon-name-part taxon-name-part-type="subclass">Acarina</tp:taxon-name-part></tp:taxon-name></source><volume>8</volume>: <fpage>9</fpage>–<lpage>58</lpage>.</mixed-citation></ref><ref id="B1"><mixed-citation xmlns:xlink="http://www.w3.org/1999/xlink" xlink:type="simple"><person-group><name name-style="western"><surname>Atyeo</surname><given-names>WT</given-names></name><name name-style="western"><surname>Peterson</surname><given-names>PC</given-names></name></person-group> (<year>1967</year>) <article-title><tp:taxon-name><tp:taxon-name-part taxon-name-part-type="order">Astigmata</tp:taxon-name-part></tp:taxon-name> (<tp:taxon-name><tp:taxon-name-part taxon-name-part-type="order">Sarcoptiformes</tp:taxon-name-part></tp:taxon-name>): <tp:taxon-name><tp:taxon-name-part taxon-name-part-type="family">Proctophyllodidae</tp:taxon-name-part></tp:taxon-name>, <tp:taxon-name><tp:taxon-name-part taxon-name-part-type="family">Avenzoariidae</tp:taxon-name-part></tp:taxon-name> (feather mites).</article-title><source>Antarctic Research Series</source><volume>10</volume>: <fpage>97</fpage>–<lpage>103</lpage>. <ext-link xlink:type="simple" ext-link-type="doi" xlink:href="10.1029/AR010p0097">https://doi.org/10.1029/AR010p0097</ext-link></mixed-citation></ref><ref id="B2"><mixed-citation xmlns:xlink="http://www.w3.org/1999/xlink" xlink:type="simple"><person-group><name name-style="western"><surname>Atyeo</surname><given-names>WT</given-names></name><name name-style="western"><surname>Peterson</surname><given-names>PC</given-names></name></person-group> (<year>1970</year>) <article-title><tp:taxon-name><tp:taxon-name-part taxon-name-part-type="subclass">Acarina</tp:taxon-name-part></tp:taxon-name>: <tp:taxon-name><tp:taxon-name-part taxon-name-part-type="order">Astigmata</tp:taxon-name-part></tp:taxon-name>: <tp:taxon-name><tp:taxon-name-part taxon-name-part-type="superfamily">Analgoidea</tp:taxon-name-part></tp:taxon-name>: feather mites of South Georgia and Heard Islands.</article-title><source>Pacific Insects Monographs</source><volume>23</volume>: <fpage>121</fpage>–<lpage>151</lpage>.</mixed-citation></ref><ref id="B26"><mixed-citation xmlns:xlink="http://www.w3.org/1999/xlink" xlink:type="simple"><person-group><name name-style="western"><surname>Mironov</surname><given-names>SV</given-names></name></person-group> (<year>1990</year>) <article-title>A review of species of feather mites in the genus <italic><tp:taxon-name><tp:taxon-name-part taxon-name-part-type="genus">Scutomegninia</tp:taxon-name-part></tp:taxon-name></italic> (<tp:taxon-name><tp:taxon-name-part taxon-name-part-type="superfamily">Analgoidea</tp:taxon-name-part></tp:taxon-name>, <tp:taxon-name><tp:taxon-name-part taxon-name-part-type="family">Avenzoariidae</tp:taxon-name-part></tp:taxon-name>) from cormorants.</article-title><source>Parazitologiya</source><volume>24</volume>: <fpage>43</fpage>–<lpage>55</lpage>. [In Russian with English summary]</mixed-citation></ref><ref id="B17"><mixed-citation xmlns:xlink="http://www.w3.org/1999/xlink" xlink:type="simple"><person-group><name name-style="western"><surname>Gill</surname><given-names>F</given-names></name><name name-style="western"><surname>Donsker</surname><given-names>D</given-names></name><name name-style="western"><surname>Rasmussen</surname><given-names>P</given-names></name></person-group> (<year>2021</year>) IOC World Bird List (v. 11.2). <ext-link xlink:type="simple" ext-link-type="uri" xlink:href="http://www.worldbirdnames.org/">http://www.worldbirdnames.org/</ext-link></mixed-citation></ref></ref-list></tp:taxon-treatment>
