# Supplementary material for: Feather mites (Acariformes, Astigmata) from marine birds of the Barton Peninsula (King George Island, Antarctica), with descriptions of two new species
Source: Zookeys. 2021 Oct 4;1061:109–30. doi: 10.3897/zookeys.1061.71212 (PMC8505394; doi:10.3897/zookeys.1061.71212)
Supplement: XML Treatment for Zachvatkinia hydrobatidii [file zookeys.1061.71212-treatment9.xml]

<!DOCTYPE tp:taxon-treatment
  PUBLIC "-//TaxonX//DTD Taxonomic Treatment Publishing DTD v0 20100105//EN" "tax-treatment-NSO.dtd">
<tp:taxon-treatment xmlns:tp="http://www.plazi.org/taxpub"><tp:treatment-meta><kwd-group><label>Taxon classification</label><kwd><named-content xmlns:xlink="http://www.w3.org/1999/xlink" content-type="kingdom">Animalia</named-content></kwd><kwd><named-content xmlns:xlink="http://www.w3.org/1999/xlink" content-type="order">Sarcoptiformes</named-content></kwd><kwd><named-content xmlns:xlink="http://www.w3.org/1999/xlink" content-type="family">Avenzoariidae</named-content></kwd></kwd-group><mixed-citation publication-type="journal"><person-group><name><surname>Han</surname><given-names>Yeong-Deok</given-names></name><name><surname>Mironov</surname><given-names>Sergey V.</given-names></name><name><surname>Kim</surname><given-names>Jeong-Hoon</given-names></name><name><surname>Min</surname><given-names>Gi-Sik</given-names></name></person-group><article-title>Feather mites (<tp:taxon-name><tp:taxon-name-part taxon-name-part-type="superorder">Acariformes</tp:taxon-name-part></tp:taxon-name>, <tp:taxon-name><tp:taxon-name-part taxon-name-part-type="order">Astigmata</tp:taxon-name-part></tp:taxon-name>) from marine birds of the Barton Peninsula (King George Island, Antarctica), with descriptions of two new species</article-title><source>Zookeys</source><day>04</day><month>10</month><year>2021</year><volume>1061</volume><fpage>109</fpage><lpage>130</lpage><pub-id pub-id-type="doi">10.3897/zookeys.1061.71212</pub-id></mixed-citation></tp:treatment-meta><tp:nomenclature><tp:taxon-name>
                <object-id xmlns:xlink="http://www.w3.org/1999/xlink" content-type="arpha" xlink:type="simple">58024331-6923-5782-A491-6448F8D0C6AA</object-id>
                <tp:taxon-name-part taxon-name-part-type="genus" reg="Zachvatkinia">Zachvatkinia</tp:taxon-name-part>
                <tp:taxon-name-part taxon-name-part-type="species" reg="hydrobatidii">hydrobatidii</tp:taxon-name-part>
              </tp:taxon-name><tp:taxon-authority>Dubinin, 1949</tp:taxon-authority><tp:nomenclature-citation-list><tp:nomenclature-citation><tp:taxon-name>
                    <tp:taxon-name-part taxon-name-part-type="genus" reg="Zachvatkinia">Zachvatkinia</tp:taxon-name-part>
                    <tp:taxon-name-part taxon-name-part-type="species" reg="hydrobatidii">hydrobatidii</tp:taxon-name-part>
                  </tp:taxon-name><comment>Dubinin, 1949: 219, figs 9b, 10b; 1952, 256; <xref ref-type="bibr" rid="B1">Atyeo and Peterson 1967</xref>: 101, figs 9–12; 1970: 146, figs 61–63; <xref ref-type="bibr" rid="B25">Mironov 1989</xref>: 110–115, figs 5, 7, 8.</comment></tp:nomenclature-citation></tp:nomenclature-citation-list></tp:nomenclature><tp:treatment-sec sec-type="material" id="SECID0EYBBG"><title>Material examined.</title><p>3 males and 3 females (NIBR No. NIBRIV0000887169–NIBRIV0000887174) from <italic><tp:taxon-name><tp:taxon-name-part taxon-name-part-type="genus" reg="Oceanites">Oceanites</tp:taxon-name-part><tp:taxon-name-part taxon-name-part-type="species" reg="oceanicus">oceanicus</tp:taxon-name-part></tp:taxon-name></italic> (Kuhl) (<tp:taxon-name><tp:taxon-name-part taxon-name-part-type="order">Procellariiformes</tp:taxon-name-part></tp:taxon-name>, <tp:taxon-name><tp:taxon-name-part taxon-name-part-type="family">Oceanitidae</tp:taxon-name-part></tp:taxon-name>), Antarctica, King George Island, Barton Peninsula, <named-content xmlns:xlink="http://www.w3.org/1999/xlink" content-type="dwc:verbatimCoordinates" xlink:type="simple"><named-content content-type="geo-json" specific-use="{&#34;type&#34;:&#34;Point&#34;,&#34;coordinates&#34;:[-58.774444,-62.237500]}" id="NCID0EWCBG" xlink:type="simple">62°14'15'S, 58°46'28"W</named-content></named-content>, 9 January 2016, coll. Han Y.-D.</p></tp:treatment-sec><tp:treatment-sec sec-type="remarks" id="SECID0E2CBG"><title>Remarks.</title><p><italic><tp:taxon-name><tp:taxon-name-part taxon-name-part-type="genus" reg="Zachvatkinia">Zachvatkinia</tp:taxon-name-part><tp:taxon-name-part taxon-name-part-type="species" reg="hydrobatidii">hydrobatidii</tp:taxon-name-part></tp:taxon-name></italic> was described by <xref ref-type="bibr" rid="B9">Dubinin (1949)</xref> based on specimens collected from the Wilson’s Storm Petrel, <italic><tp:taxon-name><tp:taxon-name-part taxon-name-part-type="genus" reg="Oceanites">O.</tp:taxon-name-part><tp:taxon-name-part taxon-name-part-type="species" reg="oceanicus">oceanicus</tp:taxon-name-part></tp:taxon-name></italic> in Massachusetts (USA), and also from 10 other storm petrels of the genera <italic><tp:taxon-name><tp:taxon-name-part taxon-name-part-type="genus" reg="Fregetta">Fregetta</tp:taxon-name-part></tp:taxon-name></italic>, <italic><tp:taxon-name><tp:taxon-name-part taxon-name-part-type="genus" reg="Garrodia">Garrodia</tp:taxon-name-part></tp:taxon-name></italic>, <italic><tp:taxon-name><tp:taxon-name-part taxon-name-part-type="genus" reg="Pelagodroma">Pelagodroma</tp:taxon-name-part></tp:taxon-name></italic> (<tp:taxon-name><tp:taxon-name-part taxon-name-part-type="family">Oceanitidae</tp:taxon-name-part></tp:taxon-name>), and <italic><tp:taxon-name><tp:taxon-name-part taxon-name-part-type="genus" reg="Oceanodroma">Oceanodroma</tp:taxon-name-part></tp:taxon-name></italic> (<tp:taxon-name><tp:taxon-name-part taxon-name-part-type="family">Hydrobatidae</tp:taxon-name-part></tp:taxon-name>) from various parts of the world. <xref ref-type="bibr" rid="B25">Mironov (1989)</xref> re-examined most of this material and referred to this mite species only the specimens from the oceanitids <italic><tp:taxon-name><tp:taxon-name-part taxon-name-part-type="genus" reg="Oceanites">O.</tp:taxon-name-part><tp:taxon-name-part taxon-name-part-type="species" reg="oceanicus">oceanicus</tp:taxon-name-part></tp:taxon-name></italic> and <italic><tp:taxon-name><tp:taxon-name-part taxon-name-part-type="genus" reg="Fregetta">F.</tp:taxon-name-part><tp:taxon-name-part taxon-name-part-type="species" reg="tropica">tropica</tp:taxon-name-part></tp:taxon-name></italic>. In Antarctica, <italic><tp:taxon-name><tp:taxon-name-part taxon-name-part-type="genus" reg="Zachvatkinia">Z.</tp:taxon-name-part><tp:taxon-name-part taxon-name-part-type="species" reg="hydrobatidii">hydrobatidii</tp:taxon-name-part></tp:taxon-name></italic> was previously reported from <italic><tp:taxon-name><tp:taxon-name-part taxon-name-part-type="genus" reg="Oceanites">O.</tp:taxon-name-part><tp:taxon-name-part taxon-name-part-type="species" reg="oceanicus">oceanicus</tp:taxon-name-part></tp:taxon-name></italic>, <italic><tp:taxon-name><tp:taxon-name-part taxon-name-part-type="genus" reg="Fregetta">F.</tp:taxon-name-part><tp:taxon-name-part taxon-name-part-type="species" reg="tropica">tropica</tp:taxon-name-part></tp:taxon-name></italic>, and <italic><tp:taxon-name><tp:taxon-name-part taxon-name-part-type="genus" reg="Pagodroma">Pagodroma</tp:taxon-name-part><tp:taxon-name-part taxon-name-part-type="species" reg="nivea">nivea</tp:taxon-name-part></tp:taxon-name></italic> (Forster) (<tp:taxon-name><tp:taxon-name-part taxon-name-part-type="family">Procellariidae</tp:taxon-name-part></tp:taxon-name>) (<xref ref-type="bibr" rid="B1">Atyeo and Peterson 1967</xref>, <xref ref-type="bibr" rid="B2">1970</xref>). The record from the procellariid host seems to be questionable. <italic><tp:taxon-name><tp:taxon-name-part taxon-name-part-type="genus" reg="Zachvatkinia">Zachvatkinia</tp:taxon-name-part><tp:taxon-name-part taxon-name-part-type="species" reg="hydrobatidii">hydrobatidii</tp:taxon-name-part></tp:taxon-name></italic> is very close to <italic><tp:taxon-name><tp:taxon-name-part taxon-name-part-type="genus" reg="Zachvatkinia">Z.</tp:taxon-name-part><tp:taxon-name-part taxon-name-part-type="species" reg="oceanodromae">oceanodromae</tp:taxon-name-part></tp:taxon-name></italic> Mironov, 1989 associated with storm petrels of the genus <italic><tp:taxon-name><tp:taxon-name-part taxon-name-part-type="genus" reg="Oceanodroma">Oceanodroma</tp:taxon-name-part></tp:taxon-name></italic>, and differs in having the following features: in males, the genital arch is shaped as a completely closed ring, and the distance between setae <italic>ps1</italic> and <italic>h3</italic> is less than 40; in females, the posterior margin of the opisthosoma between the terminal extensions is not sclerotized, and setae <italic>e1</italic> are situated on the inner margins of the lateral hysteronotal shields (<xref ref-type="bibr" rid="B25">Mironov 1989</xref>).</p></tp:treatment-sec><tp:treatment-sec sec-type="Molecular data" id="SECID0E2IBG"><title>Molecular data.</title><p>The COI sequences were obtained from two individuals and deposited in GenBank with accession numbers <ext-link xmlns:xlink="http://www.w3.org/1999/xlink" ext-link-type="gen" xlink:href="MZ489645" xlink:type="simple">MZ489645</ext-link> and <ext-link xmlns:xlink="http://www.w3.org/1999/xlink" ext-link-type="gen" xlink:href="MZ489646" xlink:type="simple">MZ489646</ext-link>.</p></tp:treatment-sec><ref-list><ref id="B1"><mixed-citation xmlns:xlink="http://www.w3.org/1999/xlink" xlink:type="simple"><person-group><name name-style="western"><surname>Atyeo</surname><given-names>WT</given-names></name><name name-style="western"><surname>Peterson</surname><given-names>PC</given-names></name></person-group> (<year>1967</year>) <article-title><tp:taxon-name><tp:taxon-name-part taxon-name-part-type="order">Astigmata</tp:taxon-name-part></tp:taxon-name> (<tp:taxon-name><tp:taxon-name-part taxon-name-part-type="order">Sarcoptiformes</tp:taxon-name-part></tp:taxon-name>): <tp:taxon-name><tp:taxon-name-part taxon-name-part-type="family">Proctophyllodidae</tp:taxon-name-part></tp:taxon-name>, <tp:taxon-name><tp:taxon-name-part taxon-name-part-type="family">Avenzoariidae</tp:taxon-name-part></tp:taxon-name> (feather mites).</article-title><source>Antarctic Research Series</source><volume>10</volume>: <fpage>97</fpage>–<lpage>103</lpage>. <ext-link xlink:type="simple" ext-link-type="doi" xlink:href="10.1029/AR010p0097">https://doi.org/10.1029/AR010p0097</ext-link></mixed-citation></ref><ref id="B25"><mixed-citation xmlns:xlink="http://www.w3.org/1999/xlink" xlink:type="simple"><person-group><name name-style="western"><surname>Mironov</surname><given-names>SV</given-names></name></person-group> (<year>1989</year>) <article-title>A brief review of the feather mites of the genus <italic><tp:taxon-name><tp:taxon-name-part taxon-name-part-type="genus">Zachvatkinia</tp:taxon-name-part></tp:taxon-name></italic> in the USSR (<tp:taxon-name><tp:taxon-name-part taxon-name-part-type="superfamily">Analgoidea</tp:taxon-name-part></tp:taxon-name>, <tp:taxon-name><tp:taxon-name-part taxon-name-part-type="family">Avenzoariidae</tp:taxon-name-part></tp:taxon-name>).</article-title><source>Parazitologicheskii Sbornik</source><volume>36</volume>: <fpage>91</fpage>–<lpage>115</lpage>. [In Russian with English summary]</mixed-citation></ref><ref id="B9"><mixed-citation xmlns:xlink="http://www.w3.org/1999/xlink" xlink:type="simple"><person-group><name name-style="western"><surname>Dubinin</surname><given-names>VB</given-names></name></person-group> (<year>1949</year>) <article-title>Feather mites of the <tp:taxon-name><tp:taxon-name-part taxon-name-part-type="order">Procellariiformes</tp:taxon-name-part></tp:taxon-name> and their particulars.</article-title><source>Parazitologicheskiy sbornik</source><volume>11</volume>: <fpage>201</fpage>–<lpage>228</lpage>. [In Russian]</mixed-citation></ref><ref id="B2"><mixed-citation xmlns:xlink="http://www.w3.org/1999/xlink" xlink:type="simple"><person-group><name name-style="western"><surname>Atyeo</surname><given-names>WT</given-names></name><name name-style="western"><surname>Peterson</surname><given-names>PC</given-names></name></person-group> (<year>1970</year>) <article-title><tp:taxon-name><tp:taxon-name-part taxon-name-part-type="subclass">Acarina</tp:taxon-name-part></tp:taxon-name>: <tp:taxon-name><tp:taxon-name-part taxon-name-part-type="order">Astigmata</tp:taxon-name-part></tp:taxon-name>: <tp:taxon-name><tp:taxon-name-part taxon-name-part-type="superfamily">Analgoidea</tp:taxon-name-part></tp:taxon-name>: feather mites of South Georgia and Heard Islands.</article-title><source>Pacific Insects Monographs</source><volume>23</volume>: <fpage>121</fpage>–<lpage>151</lpage>.</mixed-citation></ref></ref-list></tp:taxon-treatment>
