# Supplementary material for: Feather mites (Acariformes, Astigmata) from marine birds of the Barton Peninsula (King George Island, Antarctica), with descriptions of two new species
Source: Zookeys. 2021 Oct 4;1061:109–30. doi: 10.3897/zookeys.1061.71212 (PMC8505394; doi:10.3897/zookeys.1061.71212)
Supplement: XML Treatment for Zachvatkinia stercorarii [file zookeys.1061.71212-treatment10.xml]

<!DOCTYPE tp:taxon-treatment
  PUBLIC "-//TaxonX//DTD Taxonomic Treatment Publishing DTD v0 20100105//EN" "tax-treatment-NSO.dtd">
<tp:taxon-treatment xmlns:tp="http://www.plazi.org/taxpub"><tp:treatment-meta><kwd-group><label>Taxon classification</label><kwd><named-content xmlns:xlink="http://www.w3.org/1999/xlink" content-type="kingdom">Animalia</named-content></kwd><kwd><named-content xmlns:xlink="http://www.w3.org/1999/xlink" content-type="order">Sarcoptiformes</named-content></kwd><kwd><named-content xmlns:xlink="http://www.w3.org/1999/xlink" content-type="family">Avenzoariidae</named-content></kwd></kwd-group><mixed-citation publication-type="journal"><person-group><name><surname>Han</surname><given-names>Yeong-Deok</given-names></name><name><surname>Mironov</surname><given-names>Sergey V.</given-names></name><name><surname>Kim</surname><given-names>Jeong-Hoon</given-names></name><name><surname>Min</surname><given-names>Gi-Sik</given-names></name></person-group><article-title>Feather mites (<tp:taxon-name><tp:taxon-name-part taxon-name-part-type="superorder">Acariformes</tp:taxon-name-part></tp:taxon-name>, <tp:taxon-name><tp:taxon-name-part taxon-name-part-type="order">Astigmata</tp:taxon-name-part></tp:taxon-name>) from marine birds of the Barton Peninsula (King George Island, Antarctica), with descriptions of two new species</article-title><source>Zookeys</source><day>04</day><month>10</month><year>2021</year><volume>1061</volume><fpage>109</fpage><lpage>130</lpage><pub-id pub-id-type="doi">10.3897/zookeys.1061.71212</pub-id></mixed-citation></tp:treatment-meta><tp:nomenclature><tp:taxon-name>
                <object-id xmlns:xlink="http://www.w3.org/1999/xlink" content-type="arpha" xlink:type="simple">E0AD9F61-60F9-5B0B-B80F-8A16F17B9B1B</object-id>
                <tp:taxon-name-part taxon-name-part-type="genus" reg="Zachvatkinia">Zachvatkinia</tp:taxon-name-part>
                <tp:taxon-name-part taxon-name-part-type="species" reg="stercorarii">stercorarii</tp:taxon-name-part>
              </tp:taxon-name><tp:taxon-authority>Dubinin, 1952</tp:taxon-authority><tp:nomenclature-citation-list><tp:nomenclature-citation><tp:taxon-name>
                    <tp:taxon-name-part taxon-name-part-type="genus" reg="Zachvatkinia">Zachvatkinia</tp:taxon-name-part>
                    <tp:taxon-name-part taxon-name-part-type="species" reg="stercorarii">stercorarii</tp:taxon-name-part>
                  </tp:taxon-name><comment>Dubinin, 1949: 227, fig. 12, nom. nudum, 1952: 255, figs 1, 2; <xref ref-type="bibr" rid="B1">Atyeo and Peterson 1967</xref>: 103, <xref ref-type="bibr" rid="B2">1970</xref>: 147; <xref ref-type="bibr" rid="B25">Mironov 1989</xref>: 100–111, figs 3, 7, 8.</comment></tp:nomenclature-citation></tp:nomenclature-citation-list></tp:nomenclature><tp:treatment-sec sec-type="material" id="SECID0EILBG"><title>Material examined.</title><p>3 males and 3 females (NIBR No. NIBRIV0000887175–NIBRIV0000887180) from <italic><tp:taxon-name><tp:taxon-name-part taxon-name-part-type="genus" reg="Stercorarius">Stercorarius</tp:taxon-name-part><tp:taxon-name-part taxon-name-part-type="species" reg="maccormicki">maccormicki</tp:taxon-name-part></tp:taxon-name></italic> Saunders (<tp:taxon-name><tp:taxon-name-part taxon-name-part-type="order">Charadriiformes</tp:taxon-name-part></tp:taxon-name>, <tp:taxon-name><tp:taxon-name-part taxon-name-part-type="family">Stercorariidae</tp:taxon-name-part></tp:taxon-name>), Antarctica, King George Island, King Sejong station, Barton Peninsula, <named-content xmlns:xlink="http://www.w3.org/1999/xlink" content-type="dwc:verbatimCoordinates" xlink:type="simple"><named-content content-type="geo-json" specific-use="{&#34;type&#34;:&#34;Point&#34;,&#34;coordinates&#34;:[-58.772222,-62.233889]}" id="NCID0EGMBG" xlink:type="simple">62°14'2"S, 58°46'20"W</named-content></named-content>, 21 January 2016, coll. Han Y.-D.</p></tp:treatment-sec><tp:treatment-sec sec-type="remarks" id="SECID0ELMBG"><title>Remarks.</title><p><italic><tp:taxon-name><tp:taxon-name-part taxon-name-part-type="genus" reg="Zachvatkinia">Zachvatkinia</tp:taxon-name-part><tp:taxon-name-part taxon-name-part-type="species" reg="stercorarii">stercorarii</tp:taxon-name-part></tp:taxon-name></italic> was described by <xref ref-type="bibr" rid="B10">Dubinin (1952)</xref> based on specimens collected from three species of skuas or jaegers, <italic><tp:taxon-name><tp:taxon-name-part taxon-name-part-type="genus" reg="Stercorarius">Stercorarius</tp:taxon-name-part><tp:taxon-name-part taxon-name-part-type="species" reg="pomarinus">pomarinus</tp:taxon-name-part></tp:taxon-name></italic> (Temminck) (type host), <italic><tp:taxon-name><tp:taxon-name-part taxon-name-part-type="genus" reg="Sternalloptes">S.</tp:taxon-name-part><tp:taxon-name-part taxon-name-part-type="species" reg="parasiticus">parasiticus</tp:taxon-name-part></tp:taxon-name></italic> (Linnaeus), and <italic><tp:taxon-name><tp:taxon-name-part taxon-name-part-type="genus" reg="Sternalloptes">S.</tp:taxon-name-part><tp:taxon-name-part taxon-name-part-type="species" reg="longicaudus">longicaudus</tp:taxon-name-part></tp:taxon-name></italic> Vieillot, from Wrangel Island, Russia. Furthermore, it was shown that mites from <italic><tp:taxon-name><tp:taxon-name-part taxon-name-part-type="genus" reg="Sternalloptes">S.</tp:taxon-name-part><tp:taxon-name-part taxon-name-part-type="species" reg="parasiticus">parasiticus</tp:taxon-name-part></tp:taxon-name></italic> and <italic><tp:taxon-name><tp:taxon-name-part taxon-name-part-type="genus" reg="Sternalloptes">S.</tp:taxon-name-part><tp:taxon-name-part taxon-name-part-type="species" reg="longicaudus">longicaudus</tp:taxon-name-part></tp:taxon-name></italic> belong to a separate species, <italic><tp:taxon-name><tp:taxon-name-part taxon-name-part-type="genus" reg="Zachvatkinia">Z.</tp:taxon-name-part><tp:taxon-name-part taxon-name-part-type="species" reg="isolata">isolata</tp:taxon-name-part></tp:taxon-name></italic> Mironov, 1989 (<xref ref-type="bibr" rid="B25">Mironov 1989</xref>; <xref ref-type="bibr" rid="B8">Dabert et al. 2015</xref>). In Antarctica, <italic><tp:taxon-name><tp:taxon-name-part taxon-name-part-type="genus" reg="Zachvatkinia">Z.</tp:taxon-name-part><tp:taxon-name-part taxon-name-part-type="species" reg="stercorarii">stercorarii</tp:taxon-name-part></tp:taxon-name></italic> was previously reported from <italic><tp:taxon-name><tp:taxon-name-part taxon-name-part-type="genus" reg="Stercorarius">S.</tp:taxon-name-part><tp:taxon-name-part taxon-name-part-type="species" reg="antarcticus">antarcticus</tp:taxon-name-part></tp:taxon-name></italic> (Lesson) from Adelaide Island and the Palmer Archipelago and from <italic><tp:taxon-name><tp:taxon-name-part taxon-name-part-type="genus" reg="Stercorarius">S.</tp:taxon-name-part><tp:taxon-name-part taxon-name-part-type="species" reg="maccormicki">maccormicki</tp:taxon-name-part></tp:taxon-name></italic> from Cape Hallett, Haswell Islands, Ross Island, and Victoria Land (<xref ref-type="bibr" rid="B1">Atyeo and Peterson 1967</xref>, <xref ref-type="bibr" rid="B2">1970</xref>).</p><p>Although <italic><tp:taxon-name><tp:taxon-name-part taxon-name-part-type="genus" reg="Zachvatkinia">Z.</tp:taxon-name-part><tp:taxon-name-part taxon-name-part-type="species" reg="stercorarii">stercorarii</tp:taxon-name-part></tp:taxon-name></italic> and <italic><tp:taxon-name><tp:taxon-name-part taxon-name-part-type="genus" reg="Zachvatkinia">Z.</tp:taxon-name-part><tp:taxon-name-part taxon-name-part-type="species" reg="isolata">isolata</tp:taxon-name-part></tp:taxon-name></italic> are associated with birds in the order <tp:taxon-name><tp:taxon-name-part taxon-name-part-type="order">Charadriiformes</tp:taxon-name-part></tp:taxon-name>, these mite species belong to the <italic>puffini</italic> species group, which is characterized by a single dorsobasal spine on tarsus IV in males and setae <italic>d1</italic> situated off the lateral hysteronotal shields in females (<xref ref-type="bibr" rid="B25">Mironov 1989</xref>). All remaining species of the <italic>puffini</italic> group are associated with <tp:taxon-name><tp:taxon-name-part taxon-name-part-type="order">Procellariiformes</tp:taxon-name-part></tp:taxon-name>, while other representatives of the genus <italic><tp:taxon-name><tp:taxon-name-part taxon-name-part-type="genus" reg="Zachvatkinia">Zachvatkinia</tp:taxon-name-part></tp:taxon-name></italic> associated with <tp:taxon-name><tp:taxon-name-part taxon-name-part-type="order">Charadriiformes</tp:taxon-name-part></tp:taxon-name> belong to the <italic>sternae</italic> species group. It was hypothesized that the common ancestors of <italic><tp:taxon-name><tp:taxon-name-part taxon-name-part-type="genus" reg="Zachvatkinia">Z.</tp:taxon-name-part><tp:taxon-name-part taxon-name-part-type="species" reg="stercorarii">stercorarii</tp:taxon-name-part></tp:taxon-name></italic> and <italic><tp:taxon-name><tp:taxon-name-part taxon-name-part-type="genus" reg="Zachvatkinia">Z.</tp:taxon-name-part><tp:taxon-name-part taxon-name-part-type="species" reg="isolata">isolata</tp:taxon-name-part></tp:taxon-name></italic> were probably transferred from some procellariiform hosts to the ancestor of the family <tp:taxon-name><tp:taxon-name-part taxon-name-part-type="family">Stercorariidae</tp:taxon-name-part></tp:taxon-name> (<xref ref-type="bibr" rid="B7">Dabert and Mironov 1999</xref>).</p><p><italic><tp:taxon-name><tp:taxon-name-part taxon-name-part-type="genus" reg="Zachvatkinia">Zachvatkinia</tp:taxon-name-part><tp:taxon-name-part taxon-name-part-type="species" reg="stercorarii">stercorarii</tp:taxon-name-part></tp:taxon-name></italic> can be clearly distinguished from <italic><tp:taxon-name><tp:taxon-name-part taxon-name-part-type="genus" reg="Zachvatkinia">Z.</tp:taxon-name-part><tp:taxon-name-part taxon-name-part-type="species" reg="isolata">isolata</tp:taxon-name-part></tp:taxon-name></italic> in having the following features: in males, the bases of genital setae <italic>g</italic> are adjacent (vs distant from each other); in females, the posterior margin of the prodorsal shield is just slightly convex (vs strongly convex), and the lateral margins of this shield have small incisions posterior to the bases of setae <italic>se</italic> (vs smooth and without incisions) (<xref ref-type="bibr" rid="B25">Mironov 1989</xref>).</p></tp:treatment-sec><tp:treatment-sec sec-type="Molecular data" id="SECID0EMUBG"><title>Molecular data.</title><p>The COI sequences were obtained from two individuals and deposited in GenBank with accession numbers <ext-link xmlns:xlink="http://www.w3.org/1999/xlink" ext-link-type="gen" xlink:href="MZ489647" xlink:type="simple">MZ489647</ext-link> and <ext-link xmlns:xlink="http://www.w3.org/1999/xlink" ext-link-type="gen" xlink:href="MZ489648" xlink:type="simple">MZ489648</ext-link>.</p></tp:treatment-sec><ref-list><ref id="B1"><mixed-citation xmlns:xlink="http://www.w3.org/1999/xlink" xlink:type="simple"><person-group><name name-style="western"><surname>Atyeo</surname><given-names>WT</given-names></name><name name-style="western"><surname>Peterson</surname><given-names>PC</given-names></name></person-group> (<year>1967</year>) <article-title><tp:taxon-name><tp:taxon-name-part taxon-name-part-type="order">Astigmata</tp:taxon-name-part></tp:taxon-name> (<tp:taxon-name><tp:taxon-name-part taxon-name-part-type="order">Sarcoptiformes</tp:taxon-name-part></tp:taxon-name>): <tp:taxon-name><tp:taxon-name-part taxon-name-part-type="family">Proctophyllodidae</tp:taxon-name-part></tp:taxon-name>, <tp:taxon-name><tp:taxon-name-part taxon-name-part-type="family">Avenzoariidae</tp:taxon-name-part></tp:taxon-name> (feather mites).</article-title><source>Antarctic Research Series</source><volume>10</volume>: <fpage>97</fpage>–<lpage>103</lpage>. <ext-link xlink:type="simple" ext-link-type="doi" xlink:href="10.1029/AR010p0097">https://doi.org/10.1029/AR010p0097</ext-link></mixed-citation></ref><ref id="B2"><mixed-citation xmlns:xlink="http://www.w3.org/1999/xlink" xlink:type="simple"><person-group><name name-style="western"><surname>Atyeo</surname><given-names>WT</given-names></name><name name-style="western"><surname>Peterson</surname><given-names>PC</given-names></name></person-group> (<year>1970</year>) <article-title><tp:taxon-name><tp:taxon-name-part taxon-name-part-type="subclass">Acarina</tp:taxon-name-part></tp:taxon-name>: <tp:taxon-name><tp:taxon-name-part taxon-name-part-type="order">Astigmata</tp:taxon-name-part></tp:taxon-name>: <tp:taxon-name><tp:taxon-name-part taxon-name-part-type="superfamily">Analgoidea</tp:taxon-name-part></tp:taxon-name>: feather mites of South Georgia and Heard Islands.</article-title><source>Pacific Insects Monographs</source><volume>23</volume>: <fpage>121</fpage>–<lpage>151</lpage>.</mixed-citation></ref><ref id="B25"><mixed-citation xmlns:xlink="http://www.w3.org/1999/xlink" xlink:type="simple"><person-group><name name-style="western"><surname>Mironov</surname><given-names>SV</given-names></name></person-group> (<year>1989</year>) <article-title>A brief review of the feather mites of the genus <italic><tp:taxon-name><tp:taxon-name-part taxon-name-part-type="genus">Zachvatkinia</tp:taxon-name-part></tp:taxon-name></italic> in the USSR (<tp:taxon-name><tp:taxon-name-part taxon-name-part-type="superfamily">Analgoidea</tp:taxon-name-part></tp:taxon-name>, <tp:taxon-name><tp:taxon-name-part taxon-name-part-type="family">Avenzoariidae</tp:taxon-name-part></tp:taxon-name>).</article-title><source>Parazitologicheskii Sbornik</source><volume>36</volume>: <fpage>91</fpage>–<lpage>115</lpage>. [In Russian with English summary]</mixed-citation></ref><ref id="B10"><mixed-citation xmlns:xlink="http://www.w3.org/1999/xlink" xlink:type="simple"><person-group><name name-style="western"><surname>Dubinin</surname><given-names>VB</given-names></name></person-group> (<year>1952</year>) <article-title>Feather mites of birds of Wrangel Island.</article-title><source>Trudy Zoologicheskogo Instituta AN SSSR</source><volume>12</volume>: <fpage>251</fpage>–<lpage>268</lpage>. [In Russian]</mixed-citation></ref><ref id="B8"><mixed-citation xmlns:xlink="http://www.w3.org/1999/xlink" xlink:type="simple"><person-group><name name-style="western"><surname>Dabert</surname><given-names>M</given-names></name><name name-style="western"><surname>Coulson</surname><given-names>SJ</given-names></name><name name-style="western"><surname>Gwiazdowicz</surname><given-names>DJ</given-names></name><name name-style="western"><surname>Moe</surname><given-names>B</given-names></name><name name-style="western"><surname>Hanssen</surname><given-names>SA</given-names></name><name name-style="western"><surname>Biersma</surname><given-names>EM</given-names></name><name name-style="western"><surname>Pilskog</surname><given-names>HE</given-names></name><name name-style="western"><surname>Dabert</surname><given-names>J</given-names></name></person-group> (<year>2015</year>) <article-title>Differences in speciation progress in feather mites (<tp:taxon-name><tp:taxon-name-part taxon-name-part-type="superfamily">Analgoidea</tp:taxon-name-part></tp:taxon-name>) inhabiting the same host: the case of <italic><tp:taxon-name><tp:taxon-name-part taxon-name-part-type="genus">Zachvatkinia</tp:taxon-name-part></tp:taxon-name></italic> and <italic><tp:taxon-name><tp:taxon-name-part taxon-name-part-type="genus">Alloptes</tp:taxon-name-part></tp:taxon-name></italic> living on arctic and long-tailed skuas.</article-title><source>Experimental and Applied Acarology</source><volume>65</volume>: <fpage>163</fpage>–<lpage>179</lpage>. <ext-link xlink:type="simple" ext-link-type="doi" xlink:href="10.1007/s10493-014-9856-1">https://doi.org/10.1007/s10493-014-9856-1</ext-link></mixed-citation></ref><ref id="B7"><mixed-citation xmlns:xlink="http://www.w3.org/1999/xlink" xlink:type="simple"><person-group><name name-style="western"><surname>Dabert</surname><given-names>J</given-names></name><name name-style="western"><surname>Mironov</surname><given-names>SV</given-names></name></person-group> (<year>1999</year>) <article-title>Origin and evolution of feather mites (<tp:taxon-name><tp:taxon-name-part taxon-name-part-type="order">Astigmata</tp:taxon-name-part></tp:taxon-name>).</article-title><source>Exerimental and Applied Acarology</source><volume>23</volume>: <fpage>437</fpage>–<lpage>454</lpage>. <ext-link xlink:type="simple" ext-link-type="doi" xlink:href="10.1023/A:1006180705101">https://doi.org/10.1023/A:1006180705101</ext-link></mixed-citation></ref></ref-list></tp:taxon-treatment>
