# Supplementary material for: Feather mites (Acariformes, Astigmata) from marine birds of the Barton Peninsula (King George Island, Antarctica), with descriptions of two new species
Source: Zookeys. 2021 Oct 4;1061:109–30. doi: 10.3897/zookeys.1061.71212 (PMC8505394; doi:10.3897/zookeys.1061.71212)
Supplement: XML Treatment for Ingrassia [file zookeys.1061.71212-treatment11.xml]

<!DOCTYPE tp:taxon-treatment
  PUBLIC "-//TaxonX//DTD Taxonomic Treatment Publishing DTD v0 20100105//EN" "tax-treatment-NSO.dtd">
<tp:taxon-treatment xmlns:tp="http://www.plazi.org/taxpub"><tp:treatment-meta><kwd-group><label>Taxon classification</label><kwd><named-content xmlns:xlink="http://www.w3.org/1999/xlink" content-type="kingdom">Animalia</named-content></kwd><kwd><named-content xmlns:xlink="http://www.w3.org/1999/xlink" content-type="order">Sarcoptiformes</named-content></kwd><kwd><named-content xmlns:xlink="http://www.w3.org/1999/xlink" content-type="family">Xolalgidae</named-content></kwd></kwd-group><mixed-citation publication-type="journal"><person-group><name><surname>Han</surname><given-names>Yeong-Deok</given-names></name><name><surname>Mironov</surname><given-names>Sergey V.</given-names></name><name><surname>Kim</surname><given-names>Jeong-Hoon</given-names></name><name><surname>Min</surname><given-names>Gi-Sik</given-names></name></person-group><article-title>Feather mites (<tp:taxon-name><tp:taxon-name-part taxon-name-part-type="superorder">Acariformes</tp:taxon-name-part></tp:taxon-name>, <tp:taxon-name><tp:taxon-name-part taxon-name-part-type="order">Astigmata</tp:taxon-name-part></tp:taxon-name>) from marine birds of the Barton Peninsula (King George Island, Antarctica), with descriptions of two new species</article-title><source>Zookeys</source><day>04</day><month>10</month><year>2021</year><volume>1061</volume><fpage>109</fpage><lpage>130</lpage><pub-id pub-id-type="doi">10.3897/zookeys.1061.71212</pub-id></mixed-citation></tp:treatment-meta><tp:nomenclature><label>Genus</label><tp:taxon-name>
              <object-id xmlns:xlink="http://www.w3.org/1999/xlink" content-type="arpha" xlink:type="simple">B61E0787-E5E0-5D89-9B08-33B618416369</object-id>
              <tp:taxon-name-part taxon-name-part-type="genus" reg="Ingrassia">Ingrassia</tp:taxon-name-part>
            </tp:taxon-name><tp:taxon-authority>Oudemans, 1905</tp:taxon-authority></tp:nomenclature><tp:treatment-sec sec-type="notes" id="SECID0EOWBG"><title>Notes.</title><p>The genus <italic><tp:taxon-name><tp:taxon-name-part taxon-name-part-type="genus" reg="Ingrassia">Ingrassia</tp:taxon-name-part></tp:taxon-name></italic> is the most specious genus within the subfamily <tp:taxon-name><tp:taxon-name-part taxon-name-part-type="subfamily">Ingrassiinae</tp:taxon-name-part></tp:taxon-name>, including 28 species up to now (<xref ref-type="bibr" rid="B14">Gaud 1972</xref>; <xref ref-type="bibr" rid="B46">Vasyukova and Mironov 1991</xref>; <xref ref-type="bibr" rid="B35">Mironov and Proctor 2008</xref>; <xref ref-type="bibr" rid="B44">Stefan et al. 2013</xref>). Representatives of the genus have been recorded on hosts from six orders of aquatic birds: <tp:taxon-name><tp:taxon-name-part taxon-name-part-type="order">Anseriformes</tp:taxon-name-part></tp:taxon-name>, <tp:taxon-name><tp:taxon-name-part taxon-name-part-type="order">Charadriiformes</tp:taxon-name-part></tp:taxon-name>, <tp:taxon-name><tp:taxon-name-part taxon-name-part-type="order">Pelecaniformes</tp:taxon-name-part></tp:taxon-name>, <tp:taxon-name><tp:taxon-name-part taxon-name-part-type="order">Podicipediformes</tp:taxon-name-part></tp:taxon-name>, <tp:taxon-name><tp:taxon-name-part taxon-name-part-type="order">Procellariiformes</tp:taxon-name-part></tp:taxon-name>, and <tp:taxon-name><tp:taxon-name-part taxon-name-part-type="order">Sphenisciformes</tp:taxon-name-part></tp:taxon-name>. Identification keys to species of <italic><tp:taxon-name><tp:taxon-name-part taxon-name-part-type="genus" reg="Ingrassia">Ingrassia</tp:taxon-name-part></tp:taxon-name></italic> are available only for those associated with birds in the order <tp:taxon-name><tp:taxon-name-part taxon-name-part-type="order">Charadriiformes</tp:taxon-name-part></tp:taxon-name> in Africa (<xref ref-type="bibr" rid="B14">Gaud 1972</xref>) and northern Eurasia (<xref ref-type="bibr" rid="B46">Vasyukova and Mironov 1991</xref>). To date, only six species of the genus <italic><tp:taxon-name><tp:taxon-name-part taxon-name-part-type="genus" reg="Ingrassia">Ingrassia</tp:taxon-name-part></tp:taxon-name></italic> have been recorded from procellariiform birds (<xref ref-type="bibr" rid="B44">Stefan et al. 2013</xref>).</p></tp:treatment-sec><ref-list><ref id="B14"><mixed-citation xmlns:xlink="http://www.w3.org/1999/xlink" xlink:type="simple"><person-group><name name-style="western"><surname>Gaud</surname><given-names>J</given-names></name></person-group> (<year>1972</year>) Acariens sarcoptiformes plumicoles (<tp:taxon-name><tp:taxon-name-part taxon-name-part-type="superfamily">Analgoidea</tp:taxon-name-part></tp:taxon-name>): parasites sur les oiseaux charadriiformes d’Afrique. Annales du Musée royale de l’Afrique centrale, Série in-8o, Sciences zoologiques 193: 1–116.</mixed-citation></ref><ref id="B46"><mixed-citation xmlns:xlink="http://www.w3.org/1999/xlink" xlink:type="simple"><person-group><name name-style="western"><surname>Vasyukova</surname><given-names>TT</given-names></name><name name-style="western"><surname>Mironov</surname><given-names>SV</given-names></name></person-group> (<year>1991</year>) <source>Feather mites of <tp:taxon-name><tp:taxon-name-part taxon-name-part-type="order">Anseriformes</tp:taxon-name-part></tp:taxon-name> and <tp:taxon-name><tp:taxon-name-part taxon-name-part-type="order">Charadriiformes</tp:taxon-name-part></tp:taxon-name> of Yakutia. Systematics.</source><publisher-name>Publisher: Nauka</publisher-name>, <publisher-loc>Siberian Dept, Novosibirsk</publisher-loc>, <size units="page">200 pp</size>. [In Russian]</mixed-citation></ref><ref id="B35"><mixed-citation xmlns:xlink="http://www.w3.org/1999/xlink" xlink:type="simple"><person-group><name name-style="western"><surname>Mironov</surname><given-names>SV</given-names></name><name name-style="western"><surname>Proctor</surname><given-names>HC</given-names></name></person-group> (<year>2008</year>) <article-title>The probable association of feather mites of the genus <italic><tp:taxon-name><tp:taxon-name-part taxon-name-part-type="genus">Ingrassia</tp:taxon-name-part></tp:taxon-name></italic> (<tp:taxon-name><tp:taxon-name-part taxon-name-part-type="superfamily">Analgoidea</tp:taxon-name-part></tp:taxon-name>: <tp:taxon-name><tp:taxon-name-part taxon-name-part-type="family">Xolalgidae</tp:taxon-name-part></tp:taxon-name>) with the blue penguin <italic><tp:taxon-name><tp:taxon-name-part taxon-name-part-type="genus">Eudyptula</tp:taxon-name-part><tp:taxon-name-part taxon-name-part-type="species">minor</tp:taxon-name-part></tp:taxon-name></italic> (<tp:taxon-name><tp:taxon-name-part taxon-name-part-type="class">Aves</tp:taxon-name-part></tp:taxon-name>: <tp:taxon-name><tp:taxon-name-part taxon-name-part-type="order">Sphenisciformes</tp:taxon-name-part></tp:taxon-name>) in Australia.</article-title><source>Journal of Parasitology</source><volume>94</volume>(<issue>6</issue>): <fpage>1243</fpage>–<lpage>1248</lpage>. <ext-link xlink:type="simple" ext-link-type="doi" xlink:href="10.1645/GE-1579.1">https://doi.org/10.1645/GE-1579.1</ext-link></mixed-citation></ref><ref id="B44"><mixed-citation xmlns:xlink="http://www.w3.org/1999/xlink" xlink:type="simple"><person-group><name name-style="western"><surname>Stefan</surname><given-names>LM</given-names></name><name name-style="western"><surname>Gomez-Diaz</surname><given-names>E</given-names></name><name name-style="western"><surname>Mironov</surname><given-names>SV</given-names></name></person-group> (<year>2013</year>) <article-title>Three new species of the feather mite subfamily <tp:taxon-name><tp:taxon-name-part taxon-name-part-type="subfamily">Ingrassiinae</tp:taxon-name-part></tp:taxon-name> (<tp:taxon-name><tp:taxon-name-part taxon-name-part-type="superorder">Acariformes</tp:taxon-name-part></tp:taxon-name>: <tp:taxon-name><tp:taxon-name-part taxon-name-part-type="family">Xolalgidae</tp:taxon-name-part></tp:taxon-name>) from shearwaters and petrels (<tp:taxon-name><tp:taxon-name-part taxon-name-part-type="order">Procellariiformes</tp:taxon-name-part></tp:taxon-name>: <tp:taxon-name><tp:taxon-name-part taxon-name-part-type="family">Procellariidae</tp:taxon-name-part></tp:taxon-name>).</article-title><source>Zootaxa</source><volume>3682</volume>(<issue>1</issue>): <fpage>105</fpage>–<lpage>120</lpage>. <ext-link xlink:type="simple" ext-link-type="doi" xlink:href="10.11646/zootaxa.3682.1.4">https://doi.org/10.11646/zootaxa.3682.1.4</ext-link></mixed-citation></ref></ref-list></tp:taxon-treatment>
