# Supplementary material for: Feather mites (Acariformes, Astigmata) from marine birds of the Barton Peninsula (King George Island, Antarctica), with descriptions of two new species
Source: Zookeys. 2021 Oct 4;1061:109–30. doi: 10.3897/zookeys.1061.71212 (PMC8505394; doi:10.3897/zookeys.1061.71212)
Supplement: XML Treatment for Ingrassia chionis [file zookeys.1061.71212-treatment12.xml]

<!DOCTYPE tp:taxon-treatment
  PUBLIC "-//TaxonX//DTD Taxonomic Treatment Publishing DTD v0 20100105//EN" "tax-treatment-NSO.dtd">
<tp:taxon-treatment xmlns:tp="http://www.plazi.org/taxpub"><tp:treatment-meta><kwd-group><label>Taxon classification</label><kwd><named-content xmlns:xlink="http://www.w3.org/1999/xlink" content-type="kingdom">Animalia</named-content></kwd><kwd><named-content xmlns:xlink="http://www.w3.org/1999/xlink" content-type="order">Sarcoptiformes</named-content></kwd><kwd><named-content xmlns:xlink="http://www.w3.org/1999/xlink" content-type="family">Xolalgidae</named-content></kwd></kwd-group><mixed-citation publication-type="journal"><person-group><name><surname>Han</surname><given-names>Yeong-Deok</given-names></name><name><surname>Mironov</surname><given-names>Sergey V.</given-names></name><name><surname>Kim</surname><given-names>Jeong-Hoon</given-names></name><name><surname>Min</surname><given-names>Gi-Sik</given-names></name></person-group><article-title>Feather mites (<tp:taxon-name><tp:taxon-name-part taxon-name-part-type="superorder">Acariformes</tp:taxon-name-part></tp:taxon-name>, <tp:taxon-name><tp:taxon-name-part taxon-name-part-type="order">Astigmata</tp:taxon-name-part></tp:taxon-name>) from marine birds of the Barton Peninsula (King George Island, Antarctica), with descriptions of two new species</article-title><source>Zookeys</source><day>04</day><month>10</month><year>2021</year><volume>1061</volume><fpage>109</fpage><lpage>130</lpage><pub-id pub-id-type="doi">10.3897/zookeys.1061.71212</pub-id></mixed-citation></tp:treatment-meta><tp:nomenclature><tp:taxon-name>
              <object-id xmlns:xlink="http://www.w3.org/1999/xlink" content-type="arpha" xlink:type="simple">72B50C50-01BF-58DB-AE3B-C3FE4674047F</object-id>
              <tp:taxon-name-part taxon-name-part-type="genus" reg="Ingrassia">Ingrassia</tp:taxon-name-part>
              <tp:taxon-name-part taxon-name-part-type="species" reg="chionis">chionis</tp:taxon-name-part>
              <object-id xmlns:xlink="http://www.w3.org/1999/xlink" content-type="zoobank" xlink:type="simple">http://zoobank.org/D6242043-BF80-4B66-B6AB-41CB5B073134</object-id>
            </tp:taxon-name><tp:taxon-status xmlns:xlink="http://www.w3.org/1999/xlink" xlink:type="simple">sp. nov.</tp:taxon-status></tp:nomenclature><tp:treatment-sec sec-type="type material" id="SECID0ES1BG"><title>Type material.</title><p>Male holotype (NIBR No. NIBRIV0000887181), 2 males and 3 females paratypes (NIBR No. NIBRIV0000887182–NIBRIV0000887186) from <italic><tp:taxon-name><tp:taxon-name-part taxon-name-part-type="genus" reg="Chionis">Chionis</tp:taxon-name-part><tp:taxon-name-part taxon-name-part-type="species" reg="albus">albus</tp:taxon-name-part></tp:taxon-name></italic> (Gmelin) (<tp:taxon-name><tp:taxon-name-part taxon-name-part-type="order">Charadriiformes</tp:taxon-name-part></tp:taxon-name>, <tp:taxon-name><tp:taxon-name-part taxon-name-part-type="family">Chionidae</tp:taxon-name-part></tp:taxon-name>), Antarctica, King George Island, Barton Peninsula, <named-content xmlns:xlink="http://www.w3.org/1999/xlink" content-type="dwc:verbatimCoordinates" xlink:type="simple"><named-content content-type="geo-json" specific-use="{&#34;type&#34;:&#34;Point&#34;,&#34;coordinates&#34;:[-58.775833,-62.236944]}" id="NCID0EQ2BG" xlink:type="simple">62°14'13"S, 58°46'33"W</named-content></named-content>, 11 January 2016, coll. by Han Y.-D.</p></tp:treatment-sec><tp:treatment-sec sec-type="description" id="SECID0EV2BG"><title>Description.</title><p><bold>Male</bold> (Figs <xref ref-type="fig" rid="F5">5</xref>, <xref ref-type="fig" rid="F7">7A–D</xref>; holotype, range for 2 paratypes in parentheses): length of idiosoma from anterior end to bases of setae <italic>h3</italic> 350 (350–355), greatest width 220 (230–240), length of hysterosoma 175 (173–175). Prodorsal shield: narrow longitudinal plate with almost parallel lateral margins and acute posterior end extending beyond level of scapular setae <italic>se</italic>; length along midline 113 (118), greatest width 28 (27–29); anterior end with short longitudinal ridge about 1/8<sup>th</sup> the length of shield (Fig. <xref ref-type="fig" rid="F5">5A</xref>). Setae <italic>se</italic> and <italic>si</italic> at same transverse level, bases of setae <italic>se</italic> situated on teardrop-shaped sclerites and separated by 69 (73–77). Scapular shields wide, inner margins slightly convex, without suprategumental extensions. Hysteronotal shield: anterior margin convex, length of shield from anterior end to bases of setae <italic>h3</italic> 213 (205–210). Setae <italic>c2</italic> and <italic>d2</italic> represented by macrosetae, 150 (150–150) and 110 (95–110) long, respectively; both pairs approximately 1.5 time shorter than humeral macrosetae <italic>cp.</italic> Opisthosomal lobes slightly longer than wide at base. Supranal concavity ovate, poorly outlined, separated from terminal cleft. Terminal cleft semi-ovate in shape, slightly narrowed anteriorly; length of terminal cleft from anterior end to bases of setae <italic>h3</italic> 63 (58–62), greatest width 40 (41–42). Terminal membranous extensions on lobar apices short and widely rounded, length from bases of setae <italic>h3</italic> to apices of terminal extensions 20 (18–19), width of extensions at base 32 (27–28), length of incision between extensions 22 (19–20). Setae <italic>ps1</italic> situated approximately at level of setae <italic>h2</italic>. Distance between dorsal setae: <italic>c2</italic>:<italic>c2</italic> 183 (180–188), <italic>c2</italic>:<italic>d2</italic> 33 (37–38), <italic>d2</italic>:<italic>e2</italic> 52 (50–53), <italic>e2</italic>:<italic>h3</italic> 88 (83–84), <italic>h3</italic>:<italic>h3</italic> 59 (55–57), <italic>ps1</italic>:<italic>ps1</italic> 39 (36–37).</p><fig id="F5" position="float" orientation="portrait"><object-id xmlns:xlink="http://www.w3.org/1999/xlink" content-type="doi" xlink:type="simple">10.3897/zookeys.1061.71212.figure5</object-id><object-id xmlns:xlink="http://www.w3.org/1999/xlink" content-type="arpha" xlink:type="simple">72229A70-D8B4-5F72-89E3-1593E49F9276</object-id><label>Figure 5.</label><caption><p><italic><tp:taxon-name><tp:taxon-name-part taxon-name-part-type="genus" reg="Ingrassia">Ingrassia</tp:taxon-name-part><tp:taxon-name-part taxon-name-part-type="species" reg="chionis">chionis</tp:taxon-name-part></tp:taxon-name></italic> sp. nov., male <bold>A</bold> dorsal view <bold>B</bold> ventral view.</p></caption><graphic xmlns:xlink="http://www.w3.org/1999/xlink" xlink:href="zookeys-1061-109-g005.jpg" position="float" orientation="portrait" xlink:type="simple" id="oo_595450.jpg"><uri content-type="original_file" xlink:type="simple">https://binary.pensoft.net/fig/595450</uri></graphic></fig><p>Sternum about half as long as total length of epimerites I (Fig. <xref ref-type="fig" rid="F5">5B</xref>). Anterior ends of epimerites IIIa free, widely separated from each other. Setae <italic>4b</italic> situated on anterior ends of epimerites IIIa and almost extending to mid-length of opisthosomal lobes. Pregenital apodeme (epiandrum) small bow-shaped, 10 (7–9) long, 35 (32–38) wide. Genital apparatus 13 (10–12) long and 27 (27–28) wide. Setae <italic>g</italic> situated on small genital shields. Adanal shields triangular, situated anterolateral to setae <italic>ps3</italic>. Epimerites IVa long, almost completely enclosing coxal fields IV. Central part of coxal fields IV not sclerotized. Diameter of adanal suckers 19 (19–20). Distance between ventral setae: <italic>4b</italic>:<italic>4b</italic> 33 (35–36), <italic>4b</italic>:<italic>3a</italic> 24 (27–29), <italic>4b</italic>:<italic>g</italic> 41 (42–43), <italic>g</italic>:<italic>ps3</italic> 29 (32–33), <italic>ps3</italic>:<italic>h3</italic> 97 (93–95).</p><p>Tarsi I, II each with short apicodorsal extension. Tibiae I, II with well-developed ventral spine-like processes (Fig. <xref ref-type="fig" rid="F7">7A, B</xref>). Seta <italic>s</italic> of tibia II spiculiform. Femorogenu II with thick spine-like retrograde apophysis. Tibia III with small angular apical extension bearing base of solenidion <italic>φ</italic>. Length of tarsus III 81 (78–79). Tarsus IV with finger-like apical extension; modified setae <italic>d</italic>, <italic>e</italic> short spiculiform, seta <italic>e</italic> situated on tarsal apex, seta <italic>d</italic> subapical (Fig. <xref ref-type="fig" rid="F7">7C</xref>). Legs IV excluding pretarsus 55 (51–58) long, with tarsus and distal half of genu extending beyond level of lobar apices (bases of setae <italic>h3</italic>) (Figs <xref ref-type="fig" rid="F5">5</xref>, <xref ref-type="fig" rid="F7">7D</xref>).</p><p><bold>Female</bold> (Figs <xref ref-type="fig" rid="F6">6</xref>, <xref ref-type="fig" rid="F7">7E, F</xref>; range for 3 paratypes): length of idiosoma 400–435, greatest width 225–250, length of hysterosoma 220–238. Prodorsal shield: shaped approximately as in male, length 118–123, greatest width 30–33, anterior end with short longitudinal ridge about 1/8<sup>th</sup> the length of shield (Fig. <xref ref-type="fig" rid="F6">6A</xref>). Setae <italic>se</italic> and <italic>si</italic> at same transverse level; bases of setae <italic>se</italic> situated on teardrop-shaped sclerites and separated by 75–82. Scapular shields wide, with smooth inner margin. Humeral shields well developed, without anteromesal extensions. Setae <italic>c3</italic> short, slightly longer than trochanters III. Hysteronotal shield: large longitudinal plate occupying median part of hysterosoma; anterior part slightly widened; anterior margin right-angular, extending to or beyond level of setae <italic>c2</italic>; lateral margins unevenly sinuous; posterior margin truncate or slightly concave, extending to level of setae <italic>e2</italic>; greatest length 158–168, greatest width 85–93. Setae <italic>c2</italic>, <italic>d2</italic>, and <italic>e2</italic> represented by macrosetae, 139–151, 112–131 and 81–93 long, respectively. Setae <italic>d1</italic>, <italic>d2</italic>, and <italic>e1</italic> situated on hysteronotal shield, setae <italic>c2</italic>, <italic>e2</italic> situated on striated tegument. Distance between dorsal setae: <italic>c2</italic>:<italic>d2</italic> 63–73, <italic>d2</italic>:<italic>e2</italic> 84–87, <italic>e2</italic>:<italic>h3</italic> 82 87, <italic>h3</italic>:<italic>h3</italic> 52–70.</p><fig id="F6" position="float" orientation="portrait"><object-id xmlns:xlink="http://www.w3.org/1999/xlink" content-type="doi" xlink:type="simple">10.3897/zookeys.1061.71212.figure6</object-id><object-id xmlns:xlink="http://www.w3.org/1999/xlink" content-type="arpha" xlink:type="simple">46DE02ED-9EF9-5314-8F49-152CA3EF97BD</object-id><label>Figure 6.</label><caption><p><italic><tp:taxon-name><tp:taxon-name-part taxon-name-part-type="genus" reg="Ingrassia">Ingrassia</tp:taxon-name-part><tp:taxon-name-part taxon-name-part-type="species" reg="chionis">chionis</tp:taxon-name-part></tp:taxon-name></italic> sp. nov., female <bold>A</bold> dorsal view <bold>B</bold> ventral view.</p></caption><graphic xmlns:xlink="http://www.w3.org/1999/xlink" xlink:href="zookeys-1061-109-g006.jpg" position="float" orientation="portrait" xlink:type="simple" id="oo_595451.jpg"><uri content-type="original_file" xlink:type="simple">https://binary.pensoft.net/fig/595451</uri></graphic></fig><p>Sternum about half as long as epimerites I. Epigynum thick and is bow-shaped, 13–22 long, 58–64 wide, with tips bearing bases of setae <italic>4b</italic>. Apodemes of oviporus long, their posterior ends long and narrow, encompassing bases of setae <italic>4a</italic> (Fig. <xref ref-type="fig" rid="F6">6B</xref>). Setae <italic>4b</italic>, <italic>g</italic>, <italic>3a</italic>, and <italic>4a</italic> short, not exceeding length of femorogenua III, IV. Setae <italic>h3</italic> approximately two-thirds the length of setae <italic>h2</italic>.</p><p>Legs I, II as in the male. Legs IV with tarsus extending beyond posterior end of opisthosoma. Tarsi III, IV without apical spines, length of tarsi III, IV 60–61 and 72–74, respectively. Setae <italic>sR</italic>III subequal to combined length of corresponding femur, genu, and tibia. Seta <italic>w</italic> of tarsus III and setae <italic>r</italic>, <italic>w</italic> of tarsus IV spiculiform (Figs <xref ref-type="fig" rid="F6">6</xref>, <xref ref-type="fig" rid="F7">7</xref>).</p><fig id="F7" position="float" orientation="portrait"><object-id xmlns:xlink="http://www.w3.org/1999/xlink" content-type="doi" xlink:type="simple">10.3897/zookeys.1061.71212.figure7</object-id><object-id xmlns:xlink="http://www.w3.org/1999/xlink" content-type="arpha" xlink:type="simple">EB3E8242-C590-5461-B9B1-B0EF1DED7D9B</object-id><label>Figure 7.</label><caption><p><italic><tp:taxon-name><tp:taxon-name-part taxon-name-part-type="genus" reg="Ingrassia">Ingrassia</tp:taxon-name-part><tp:taxon-name-part taxon-name-part-type="species" reg="chionis">chionis</tp:taxon-name-part></tp:taxon-name></italic> sp. nov., legs <bold>A</bold> tibia and tarsus I of male <bold>B</bold> tibia and tarsus II of male <bold>C</bold> tibia and tarsus III of male <bold>D</bold> tibia and tarsus IV of male <bold>E</bold> tibia and tarsus III of female <bold>F</bold> tibia and tarsus IV of female.</p></caption><graphic xmlns:xlink="http://www.w3.org/1999/xlink" xlink:href="zookeys-1061-109-g007.jpg" position="float" orientation="portrait" xlink:type="simple" id="oo_595452.jpg"><uri content-type="original_file" xlink:type="simple">https://binary.pensoft.net/fig/595452</uri></graphic></fig></tp:treatment-sec><tp:treatment-sec sec-type="Differential diagnosis" id="SECID0EAGAI"><title>Differential diagnosis.</title><p>The new species <italic><tp:taxon-name><tp:taxon-name-part taxon-name-part-type="genus" reg="Ingrassia">Ingrassia</tp:taxon-name-part><tp:taxon-name-part taxon-name-part-type="species" reg="chionis">chionis</tp:taxon-name-part></tp:taxon-name></italic> sp. nov. belongs to a group of species associated with the <tp:taxon-name><tp:taxon-name-part taxon-name-part-type="order">Charadriiformes</tp:taxon-name-part></tp:taxon-name> and is characterized by a retrograde spine-like apophysis on femorogenu II in both sexes (<xref ref-type="bibr" rid="B14">Gaud 1972</xref>; <xref ref-type="bibr" rid="B46">Vasyukova and Mironov 1991</xref>). Among this species grouping, the new species is most similar to <italic><tp:taxon-name><tp:taxon-name-part taxon-name-part-type="genus" reg="Ingrassia">I.</tp:taxon-name-part><tp:taxon-name-part taxon-name-part-type="species" reg="tringae">tringae</tp:taxon-name-part></tp:taxon-name></italic> Vitzthum, 1922 (= <italic><tp:taxon-name><tp:taxon-name-part taxon-name-part-type="genus" reg="Ingrassia">I.</tp:taxon-name-part><tp:taxon-name-part taxon-name-part-type="species" reg="minuta">minuta</tp:taxon-name-part></tp:taxon-name></italic> Gaud, 1972) described from <italic><tp:taxon-name><tp:taxon-name-part taxon-name-part-type="genus" reg="Calidris">Calidris</tp:taxon-name-part><tp:taxon-name-part taxon-name-part-type="species" reg="minuta">minuta</tp:taxon-name-part></tp:taxon-name></italic> (Leisler) (<tp:taxon-name><tp:taxon-name-part taxon-name-part-type="family">Scolopacidae</tp:taxon-name-part></tp:taxon-name>) in having the following features: in males of both species, the opisthosomal lobes are relatively short, equal to or slightly longer than wide at the bases, and the supranal concavity is completely separated from the terminal cleft; in females, the hysteronotal shield is shaped as a large longitudinal plate occupying the median area of the hysterosoma. <italic><tp:taxon-name><tp:taxon-name-part taxon-name-part-type="genus" reg="Ingrassia">Ingrassia</tp:taxon-name-part><tp:taxon-name-part taxon-name-part-type="species" reg="chionis">chionis</tp:taxon-name-part></tp:taxon-name></italic> is distinguished from <italic><tp:taxon-name><tp:taxon-name-part taxon-name-part-type="genus" reg="Ingrassia">I.</tp:taxon-name-part><tp:taxon-name-part taxon-name-part-type="species" reg="tringae">tringae</tp:taxon-name-part></tp:taxon-name></italic> by the following features: in both sexes, the prodorsal shield is narrow, parallel-sided, with the width about one-third the distance between setae <italic>se</italic>, and the posterior end of this shield is tapering; in males, the terminal cleft is semi-ovate, narrowed only in the anterior end, and tibia III bears a small apical spine of rectangular shape; in females, the anterior margin of the hysteronotal shield is right-angled and extends to the level of setae <italic>c2</italic>, and the posterior margin of this shield is truncate and extends to the level of setae <italic>e2</italic>. In both sexes of <italic><tp:taxon-name><tp:taxon-name-part taxon-name-part-type="genus" reg="Ingrassia">I.</tp:taxon-name-part><tp:taxon-name-part taxon-name-part-type="species" reg="tringae">tringae</tp:taxon-name-part></tp:taxon-name></italic>, the prodorsal shield is a longitudinal plate widened posteriorly, with its greatest width equal to or larger than the halfway between setae <italic>se</italic>, and the posterior margin is widely rounded; in males, the anterior half of the terminal cleft is strongly narrowed, and tibia III bears a pointed apical spine; in females, the anterior margin of the hysteronotal shield is semi-ovate and does not extend to the level of setae <italic>c2</italic>, and the posterior margin of this shield is concave and extends beyond the level of setae <italic>e2</italic>.</p></tp:treatment-sec><tp:treatment-sec sec-type="Molecular data" id="SECID0ERJAI"><title>Molecular data.</title><p>The COI sequences were obtained from two individuals and deposited in GenBank with accession numbers <ext-link xmlns:xlink="http://www.w3.org/1999/xlink" ext-link-type="gen" xlink:href="MZ489649" xlink:type="simple">MZ489649</ext-link> and <ext-link xmlns:xlink="http://www.w3.org/1999/xlink" ext-link-type="gen" xlink:href="MZ489650" xlink:type="simple">MZ489650</ext-link>.</p></tp:treatment-sec><tp:treatment-sec sec-type="etymology" id="SECID0EBKAI"><title>Etymology.</title><p>The specific name is taken from the generic name of the type host and is a noun in apposition.</p></tp:treatment-sec><ref-list><ref id="B14"><mixed-citation xmlns:xlink="http://www.w3.org/1999/xlink" xlink:type="simple"><person-group><name name-style="western"><surname>Gaud</surname><given-names>J</given-names></name></person-group> (<year>1972</year>) Acariens sarcoptiformes plumicoles (<tp:taxon-name><tp:taxon-name-part taxon-name-part-type="superfamily">Analgoidea</tp:taxon-name-part></tp:taxon-name>): parasites sur les oiseaux charadriiformes d’Afrique. Annales du Musée royale de l’Afrique centrale, Série in-8o, Sciences zoologiques 193: 1–116.</mixed-citation></ref><ref id="B46"><mixed-citation xmlns:xlink="http://www.w3.org/1999/xlink" xlink:type="simple"><person-group><name name-style="western"><surname>Vasyukova</surname><given-names>TT</given-names></name><name name-style="western"><surname>Mironov</surname><given-names>SV</given-names></name></person-group> (<year>1991</year>) <source>Feather mites of <tp:taxon-name><tp:taxon-name-part taxon-name-part-type="order">Anseriformes</tp:taxon-name-part></tp:taxon-name> and <tp:taxon-name><tp:taxon-name-part taxon-name-part-type="order">Charadriiformes</tp:taxon-name-part></tp:taxon-name> of Yakutia. Systematics.</source><publisher-name>Publisher: Nauka</publisher-name>, <publisher-loc>Siberian Dept, Novosibirsk</publisher-loc>, <size units="page">200 pp</size>. [In Russian]</mixed-citation></ref></ref-list></tp:taxon-treatment>
